# Supplementary material for: Lessons from Hepatocyte-Specific Cyp51 Knockout Mice: Impaired Cholesterol Synthesis Leads to Oval Cell-Driven Liver Injury
Source: Sci Rep. 2015 Mar 5;5:8777. doi: 10.1038/srep08777 (PMC4350092; doi:10.1038/srep08777)
Supplement: Supplementary Information — Supplementary tables [file srep08777-s2.xls]

## Sheet: Supp. Table 1
Supplementary Table 1: Semi-quantitative histological evaluation of the liver H&E and Sirius red stained slides
Diet	LFnC				HFnC				HFC
Genotype	LKO		LWT		LKO		LWT		LKO		LWT
Sex	F	M	F	M	F	M	F	M	F	M	F	M
Nuclear vacuolation	4/8; +	6/8; +	0/8	1/8; +	3/9; +	6/8; ++	0/7	0/7	6/9; +	4/9; +	3/6; +	3/8; +
Bile ducts proliferation/ductular reaction/oval cell response	8/8; ++	8/8; ++	0/8	0/8	6/9; +/++	7/8; ++	0/7	0/7	3/9; +	2/9; +	2/6; +	2/8; +
Fibrosis	8/8; +++	8/8; ++/+++	0/8	0/8	6/9; +	6/8; ++	1/7; +	0/7	3/9; +	1/9	1/6	1/8
Cholestasis	2/8; +	1/8; +	0/8	0/8	2/9; +	2/8; ++	0/7	0/7	2/9; +	0/9	0/6	0/8
Apoptosis	7/8	6/8	2/8	1/8	5/9	6/8	3/7	0/7	2/9	2/9	2/6	0/8
Mitosis	4/8	6/8	1/8	0/8	1/9	7/8	0/7	0/7	2/9	1/9	2/6	2/8
Steatosis	0/8	0/8	1/8; +	2/8; +	6/9; +/++	3/8; ++	5/7; +/++	4/7; ++	9/9; +++	9/9; +++	6/6; ++/+++	7/7; ++
The numbers indicate how many of the investigated mice had described liver pathologies and + signs indicate average severity (see supplementary methods for a detailed description); + mild; +/++ mild to moderate; ++ moderate; ++/+++ moderate to severe; +++ severe

## Sheet: Supp. Table 2
Supplementary Table 2: Differentially expressed genes for male LKO mice on LFnC diet
Affymetrix_Probe_ID	Gene_Symbol	Description	GenBank	Entrez_Gene_ID	UniGene	PubMed	Gene Ontology	Pathway	t-statistic	p-value	Fold_Change (LKO/LWT)	Log2_Fold_Change (LKO/LWT)	Specificity
10399061	Esyt2	extended synaptotagmin-like protein 2	NM_028731	52635	Mm.273755	8889548, 10349636, 10725249, 11042159, 11076861, 11125038, 11217851, 12466851, 12477932, 12520002, 15489334, 16141072, 16141073, 18977228, 19822543, 21677750	GO:0003674: molecular_function, GO:0005575: cellular_component, GO:0005886: plasma membrane, GO:0008150: biological_process, GO:0016020: membrane, GO:0016021: integral to membrane		7.89	0.0001783	1.77769	0.83	Common
10541605	Clec4n	C-type lectin domain family 4, member n	NM_020001	56620	Mm.271782	10349636, 10363996, 10766825, 11042159, 11076861, 11160299, 11217851, 11685471, 11739507, 12466851, 12477932, 12819134, 12829632, 14500681, 15368084, 15489334, 15876128, 15940672, 16141072, 16141073, 16213030, 17050534, 19124755, 19703985, 20493731, 20538615, 21402950, 21677750, 22041900	GO:0005488: binding, GO:0005515: protein binding, GO:0005529: sugar binding, GO:0016020: membrane, GO:0016021: integral to membrane, GO:0043123: positive regulation of I-kappaB kinase/NF-kappaB cascade, GO:0045087: innate immune response, GO:0050715: positive regulation of cytokine secretion, GO:0050832: defense response to fungus		7.89	0.0001783	3.29436	1.72	Common
10463355	Scd2	stearoyl-Coenzyme A desaturase 2	NM_009128	20250	Mm.193096	2570068, 8541340, 9109606, 10349636, 10484602, 10716735, 10725249, 10922068, 11042159, 11076861, 11161812, 11217851, 11438738, 11544199, 12466851, 12477932, 14522948, 14651920, 15339983, 16118274, 16141072, 16141073, 16443825, 16602821, 17496333, 17967808, 18032385, 18287559, 18973680, 19998061, 21628453, 21677750, 22045912	GO:0004768: stearoyl-CoA 9-desaturase activity, GO:0005506: iron ion binding, GO:0005783: endoplasmic reticulum, GO:0005783: endoplasmic reticulum, GO:0006629: lipid metabolic process, GO:0006633: fatty acid biosynthetic process, GO:0008610: lipid biosynthetic process, GO:0016020: membrane, GO:0016021: integral to membrane, GO:0016491: oxidoreductase activity, GO:0016717: oxidoreductase activity,…	01040: Biosynthesis of unsaturated fatty acids, 03320: PPAR signaling pathway	7.56	0.0002058	9.06307	3.18	Common
10603551	Cybb	cytochrome b-245, beta polypeptide	NM_007807	13058	Mm.200362	1572636, 1679744, 1973380, 2004781, 2011396, 2110546, 2296595, 2561974, 2573045, 2903046, 3197451, 7613037, 7719350, 7777057, 8431636, 8432533, 8530041, 8634451, 8835523, 8889548, 8921395, 8978275, 9190903, 9368573, 9611252, 9858522, 9989990, 10023768, 10220301, 10349636, 10393927, 10447107, 10725249, 10760304, 10858261, 10899909, 10899910, 10922068, 10924691, 10982764, 11042159, 11050424, 110768…	GO:0005216: ion channel activity, GO:0005244: voltage-gated ion channel activity, GO:0005506: iron ion binding, GO:0005622: intracellular, GO:0005737: cytoplasm, GO:0005739: mitochondrion, GO:0005783: endoplasmic reticulum, GO:0005791: rough endoplasmic reticulum, GO:0005794: Golgi apparatus, GO:0005886: plasma membrane, GO:0005886: plasma membrane, GO:0005887: integral to plasma membrane, GO:000…	04145: Phagosome, 04380: Osteoclast differentiation, 04670: Leukocyte transendothelial migration	7.61	0.0002058	3.63008	1.86	Common
10583008	Casp12	caspase 12	NM_009808	12364	Mm.42163	9038361, 10087912, 10349636, 10377054, 10618441, 10638761, 10739653, 10882126, 10922068, 11042159, 11076861, 11217851, 11526440, 11964391, 12045204, 12097332, 12466851, 12477932, 12699784, 12819136, 12847083, 14532116, 14561754, 15059849, 15210718, 15313203, 15489334, 15542627, 15701691, 15880263, 15975932, 15996037, 16141072, 16141073, 16566922, 16597616, 16625199, 16954146, 17088543, 17245644, …	GO:0002020: protease binding, GO:0004175: endopeptidase activity, GO:0004197: cysteine-type endopeptidase activity, GO:0005515: protein binding, GO:0005622: intracellular, GO:0005634: nucleus, GO:0005783: endoplasmic reticulum, GO:0005792: microsome, GO:0005829: cytosol, GO:0006508: proteolysis, GO:0006508: proteolysis, GO:0006915: apoptotic process, GO:0006917: induction of apoptosis, GO:0006926…	04141: Protein processing in endoplasmic reticulum, 04210: Apoptosis, 05010: Alzheimer's disease, 05014: Amyotrophic lateral sclerosis (ALS), 05020: Prion diseases	7.37	0.0002644	8.9383	3.16	Common
10490923	Car2	carbonic anhydrase 2	NM_009801	12349	Mm.1186	447069, 820740, 825106, 1381098, 1477475, 1617216, 1686722, 1765271, 1916807, 1916821, 2040456, 2111277, 2165966, 2296080, 2383242, 2451911, 2574151, 2897103, 2995362, 3000449, 3036869, 3126501, 3408670, 6187736, 6331255, 6375655, 6410391, 6420240, 6440531, 6529441, 7387621, 7616606, 7743211, 7774558, 7956345, 8100556, 8163345, 8207439, 8229043, 8268662, 8453949, 8463242, 8594870, 8630490, 888954…	GO:0002009: morphogenesis of an epithelium, GO:0004089: carbonate dehydratase activity, GO:0005615: extracellular space, GO:0005737: cytoplasm, GO:0005829: cytosol, GO:0005902: microvillus, GO:0006730: one-carbon metabolic process, GO:0008152: metabolic process, GO:0008270: zinc ion binding, GO:0015670: carbon dioxide transport, GO:0016323: basolateral plasma membrane, GO:0016829: lyase activity,…	00910: Nitrogen metabolism, 04966: Collecting duct acid secretion, 04971: Gastric acid secretion, 04972: Pancreatic secretion, 04976: Bile secretion	7.05	0.0003565	3.38698	1.76	Male-specific
10521667	Bst1	bone marrow stromal cell antigen 1	NM_009763	12182	Mm.246332	2784793, 7819143, 7916574, 8881035, 8921417, 9256352, 9780166, 9988767, 10349636, 10479478, 11042159, 11076861, 11217851, 11463338, 11597144, 12415565, 12466851, 12477932, 15574424, 16141072, 16141073, 16537572, 16705149, 19403649, 21267068, 21677750	GO:0000166: nucleotide binding, GO:0003953: NAD+ nucleosidase activity, GO:0005886: plasma membrane, GO:0016020: membrane, GO:0016787: hydrolase activity, GO:0031225: anchored to membrane	00760: Nicotinate and nicotinamide metabolism, 01100: Metabolic pathways, 04020: Calcium signaling pathway, 04970: Salivary secretion, 04972: Pancreatic secretion	6.83	0.0003565	1.54756	0.63	Male-specific
10565786	Mogat2	monoacylglycerol O-acyltransferase 2	NM_177448	233549	Mm.208030	10349636, 10922068, 11042159, 11076861, 11217851, 12466851, 12477932, 12576479, 12621063, 12730219, 14966132, 15489334, 16141072, 16141073, 17683524, 18287559, 19287392, 19732742, 21386911, 21677750, 21734185	GO:0003846: 2-acylglycerol O-acyltransferase activity, GO:0003846: 2-acylglycerol O-acyltransferase activity, GO:0005783: endoplasmic reticulum, GO:0006071: glycerol metabolic process, GO:0006629: lipid metabolic process, GO:0006651: diacylglycerol biosynthetic process, GO:0008610: lipid biosynthetic process, GO:0016020: membrane, GO:0016021: integral to membrane, GO:0016407: acetyltransferase ac…	04975: Fat digestion and absorption	6.84	0.0003565	1.7411	0.8	Male-specific
10574226	Ccl17	chemokine (C-C motif) ligand 17	NM_011332	20295	Mm.41988	9835618, 10349636, 10508243, 10508268, 10594742, 11042159, 11076861, 11093154, 11217851, 11472060, 12080938, 12126650, 12466851, 12477932, 12615900, 14610273, 14734716, 15383605, 16141072, 16141073, 16166738, 16239514, 16365450, 16602821, 16807117, 16856206, 17621629, 17641031, 18052724, 18184698, 18287559, 18480254, 18824549, 19005490, 19050277, 19414552, 19923453, 20190758, 20421491, 21267068, …	GO:0005125: cytokine activity, GO:0005615: extracellular space, GO:0006935: chemotaxis, GO:0006968: cellular defense response, GO:0007165: signal transduction, GO:0008009: chemokine activity, GO:0031729: CCR4 chemokine receptor binding	04060: Cytokine-cytokine receptor interaction, 04062: Chemokine signaling pathway	6.86	0.0003565	2.28153	1.19	Male-specific
10364593	Cnn2	calponin 2	NM_007725	12798	Mm.157770	8370452, 8889548, 10349636, 11042159, 11076861, 11180952, 11217851, 11357193, 12388067, 12466851, 12477932, 14610273, 15489334, 15782199, 16141072, 16141073, 16236705, 16602821, 16829211, 18617524, 18973680, 20534673, 21068062, 21677750	GO:0001725: stress fiber, GO:0003779: actin binding, GO:0005516: calmodulin binding, GO:0010628: positive regulation of gene expression, GO:0030097: hemopoiesis, GO:0030336: negative regulation of cell migration, GO:0031032: actomyosin structure organization, GO:0032970: regulation of actin filament-based process, GO:0042060: wound healing, GO:0042127: regulation of cell proliferation, GO:0050765…		6.84	0.0003565	2.09943	1.07	Common
10502552	Clca1	chloride channel calcium activated 1	NM_009899	12722	Mm.454553	4309975, 8889548, 9822685, 10072771, 10349636, 10828589, 10922068, 11042159, 11076861, 11217851, 11483609, 11994272, 12110680, 12122442, 12466851, 12477932, 12944538, 16075368, 16141072, 16141073, 16569774, 16985003, 17111356, 17130451, 18287559, 18616988, 19210762, 20385786, 20937843, 21267068	GO:0005229: intracellular calcium activated chloride channel activity, GO:0005887: integral to plasma membrane, GO:0006821: chloride transport	04740: Olfactory transduction, 04972: Pancreatic secretion	7.07	0.0003565	3.55537	1.83	Common
10511694	Osgin2	oxidative stress induced growth inhibitor family member 2	NM_145950	209212	Mm.46455	10349636, 11042159, 11076861, 11217851, 12466851, 12477932, 12520002, 15782199, 16141072, 16141073, 21267068	GO:0003674: molecular_function, GO:0005575: cellular_component, GO:0008150: biological_process		7.15	0.0003565	2	1	Common
10578904	Cpe	carboxypeptidase E	NM_013494	12876	Mm.31395	1316514, 2250094, 7663503, 7663508, 7894176, 8009369, 8177042, 8177043, 8621612, 8662840, 8770919, 8940036, 8973143, 8993389, 9019408, 9112393, 9144234, 9207125, 9229117, 9275097, 9337402, 9346885, 9348219, 9369230, 9403069, 9405382, 9415050, 9669045, 9680377, 9771894, 9885188, 9893169, 10218993, 10221600, 10349636, 10393247, 10395190, 10395195, 10403572, 10497230, 10500303, 10631115, 10657504, 1…	GO:0003214: cardiac left ventricle morphogenesis, GO:0004180: carboxypeptidase activity, GO:0004181: metallocarboxypeptidase activity, GO:0005576: extracellular region, GO:0005615: extracellular space, GO:0005624: membrane fraction, GO:0005625: soluble fraction, GO:0005794: Golgi apparatus, GO:0006508: proteolysis, GO:0006518: peptide metabolic process, GO:0008233: peptidase activity, GO:0008237:…	04940: Type I diabetes mellitus	6.89	0.0003565	2.51403	1.33	Common
10582997	Casp4	caspase 4, apoptosis-related cysteine peptidase	NM_007609	12363	Mm.1569	8702803, 9038361, 9491891, 9837723, 10087912, 10101687, 10222134, 10349636, 10377054, 10403638, 10618441, 10671365, 10739653, 11042159, 11076861, 11136825, 11217851, 11526440, 11536012, 11902113, 12198138, 12232800, 12466851, 12477932, 12480175, 12819136, 12843244, 14985426, 15383538, 15545923, 15880263, 16141072, 16141073, 16380090, 16670335, 17293856, 17963913, 18003616, 18287559, 18411310, 184…	GO:0004197: cysteine-type endopeptidase activity, GO:0005622: intracellular, GO:0006508: proteolysis, GO:0006915: apoptotic process, GO:0006917: induction of apoptosis, GO:0008152: metabolic process, GO:0008233: peptidase activity, GO:0008234: cysteine-type peptidase activity, GO:0016787: hydrolase activity, GO:0042981: regulation of apoptotic process, GO:0043005: neuron projection, GO:0043025: n…		6.84	0.0003565	3.24901	1.7	Common
10600852	F630028O10Rik	RIKEN cDNA F630028O10 gene	NR_030718	100038363	Mm.30815	10349636, 11042159, 11076861, 11217851, 12466851, 16141072, 16141073			7.01	0.0003565	2.65737	1.41	Common
10362171	Stx7	syntaxin 7	NM_016797	53331	Mm.248042	10349636, 10692457, 10886332, 10922068, 10982406, 11042159, 11076861, 11217851, 11278762, 11591653, 11741941, 11786915, 12466851, 12477932, 14623309, 14668490, 15345747, 15363411, 15782199, 16141072, 16141073, 17114649, 18710945, 18799693, 19620288, 21267068, 21677750	GO:0000149: SNARE binding, GO:0005515: protein binding, GO:0005765: lysosomal membrane, GO:0005768: endosome, GO:0006906: vesicle fusion, GO:0008333: endosome to lysosome transport, GO:0016192: vesicle-mediated transport, GO:0031201: SNARE complex, GO:0031902: late endosome membrane, GO:0032403: protein complex binding	04130: SNARE interactions in vesicular transport, 04145: Phagosome	6.79	0.0003698	1.68179	0.75	Male-specific
10376201	Gpx3	glutathione peroxidase 3	NM_001083929	14778	Mm.200916	1339300, 7667255, 7929449, 8566787, 9508085, 9843785, 10349636, 10617683, 10922068, 11042159, 11044609, 11076861, 11217851, 11741941, 11978890, 12466851, 12477932, 15489334, 15645444, 15947738, 16141072, 16141073, 16445905, 16508038, 16602821, 16651743, 16682824, 16829211, 16890189, 18188184, 18310450, 18554416, 18562625, 18762024, 20015939, 20405008, 20660060, 21267068, 21491433, 21493731, 21518…	GO:0004601: peroxidase activity, GO:0004602: glutathione peroxidase activity, GO:0004602: glutathione peroxidase activity, GO:0005576: extracellular region, GO:0005615: extracellular space, GO:0005625: soluble fraction, GO:0006749: glutathione metabolic process, GO:0006979: response to oxidative stress, GO:0008430: selenium binding, GO:0016491: oxidoreductase activity, GO:0042744: hydrogen peroxi…	00480: Glutathione metabolism, 00590: Arachidonic acid metabolism	6.76	0.0003748	3.53081	1.82	Common
10480699	Dpp7	dipeptidylpeptidase 7	NM_031843	83768	Mm.21440	8889548, 10349636, 10922068, 11042159, 11076861, 11173530, 11217851, 12466851, 12477932, 15703188, 15782199, 16141072, 16141073, 18555530, 19819973, 21267068, 21469121, 21677750	GO:0004177: aminopeptidase activity, GO:0005576: extracellular region, GO:0005764: lysosome, GO:0005829: cytosol, GO:0006508: proteolysis, GO:0008233: peptidase activity, GO:0008236: serine-type peptidase activity, GO:0008239: dipeptidyl-peptidase activity, GO:0016787: hydrolase activity, GO:0031410: cytoplasmic vesicle		6.71	0.0004081	1.95884	0.97	Common
10598004	Ccr1	chemokine (C-C motif) receptor 1	NM_009912	12768	Mm.274927	7542241, 7594543, 8530091, 8573157, 9139699, 9166425, 9329966, 10202040, 10349636, 10377195, 10479460, 10587518, 10619859, 10903765, 10940868, 10940928, 10946298, 11042159, 11076861, 11106578, 11137111, 11160241, 11161432, 11217851, 11238651, 11466387, 11875005, 12080938, 12397598, 12461651, 12466851, 12477932, 12574358, 12631234, 12960300, 14656931, 14734772, 14757698, 15030585, 15086771, 151535…	GO:0004435: phosphatidylinositol phospholipase C activity, GO:0004871: signal transducer activity, GO:0004872: receptor activity, GO:0004930: G-protein coupled receptor activity, GO:0004950: chemokine receptor activity, GO:0005515: protein binding, GO:0005886: plasma membrane, GO:0006816: calcium ion transport, GO:0006874: cellular calcium ion homeostasis, GO:0006887: exocytosis, GO:0006954: infl…	04060: Cytokine-cytokine receptor interaction, 04062: Chemokine signaling pathway	6.66	0.0004351	2.37841	1.25	Common
10372652	Lyz1	lysozyme 1	NM_013590	17110	Mm.177539	2323338, 2336377, 3569879, 8889548, 12466851, 12477932, 14977423, 15489334, 16032658, 18606667, 19389805, 19394326, 19549527, 20114021, 20114027, 20691176, 21267068, 21408140, 21677750	GO:0003796: lysozyme activity, GO:0003824: catalytic activity, GO:0005576: extracellular region, GO:0008152: metabolic process, GO:0016787: hydrolase activity, GO:0016798: hydrolase activity, acting on glycosyl bonds, GO:0016998: cell wall macromolecule catabolic process, GO:0019835: cytolysis, GO:0042742: defense response to bacterium, GO:0050829: defense response to Gram-negative bacterium, GO:…	04970: Salivary secretion	6.59	0.0004719	4	2	Male-specific
10372648	Lyz2	lysozyme 2	NM_017372	17105	Mm.45436	1372572, 2323338, 3413093, 3569879, 7894180, 8211130, 9606417, 9611252, 10023769, 10349636, 10381505, 10447107, 10621974, 10887140, 10922068, 10944538, 11042159, 11076861, 11217851, 12202685, 12411294, 12460183, 12466851, 12477932, 12486099, 12628185, 12727921, 12754505, 12754507, 12759446, 12874264, 14561702, 14614856, 14617511, 14651853, 14699146, 14751923, 14769860, 14977423, 15067063, 1514253…	GO:0000137: Golgi cis cisterna, GO:0003796: lysozyme activity, GO:0003796: lysozyme activity, GO:0003824: catalytic activity, GO:0005576: extracellular region, GO:0005625: soluble fraction, GO:0005737: cytoplasm, GO:0005788: endoplasmic reticulum lumen, GO:0005795: Golgi stack, GO:0005902: microvillus, GO:0008152: metabolic process, GO:0016787: hydrolase activity, GO:0016798: hydrolase activity, …	04970: Salivary secretion	6.57	0.0004719	3.68075	1.88	Common
10403842	Elmo1	engulfment and cell motility 1, ced-12 homolog (C. elegans)	NM_080288	140580	Mm.342392	8889548, 10349636, 11042159, 11076861, 11217851, 11595183, 12466851, 12477932, 14610273, 15102471, 15489334, 16141072, 16141073, 16377631, 16443196, 16602821, 17582329, 17960134, 17967808, 20844538, 21267068, 21677750, 21804544	GO:0005488: binding, GO:0005515: protein binding, GO:0005543: phospholipid binding, GO:0005737: cytoplasm, GO:0005737: cytoplasm, GO:0005856: cytoskeleton, GO:0005886: plasma membrane, GO:0005886: plasma membrane, GO:0006909: phagocytosis, GO:0006911: phagocytosis, engulfment, GO:0006911: phagocytosis, engulfment, GO:0006915: apoptotic process, GO:0006928: cellular component movement, GO:0006928:…	04062: Chemokine signaling pathway, 05100: Bacterial invasion of epithelial cells	6.59	0.0004719	2.67586	1.42	Common
10420988	Dpysl2	dihydropyrimidinase-like 2	NM_009955	12934	Mm.352648, Mm.475100	8889548, 8973361, 9555025, 9652388, 10349636, 10664068, 11025205, 11042159, 11076861, 11217851, 12466851, 12477932, 14651853, 14681479, 15489334, 15648052, 15834957, 15926912, 16141072, 16141073, 16230462, 16260611, 16414354, 16452087, 16602821, 17114649, 18006081, 18052987, 18218617, 18471005, 19235893, 19652227, 19755421, 19926752, 20181595, 20682295, 20702696, 21677750, 22057101	GO:0005625: soluble fraction, GO:0005737: cytoplasm, GO:0005739: mitochondrion, GO:0005829: cytosol, GO:0006208: pyrimidine base catabolic process, GO:0007275: multicellular organismal development, GO:0007399: nervous system development, GO:0014049: positive regulation of glutamate secretion, GO:0016787: hydrolase activity, GO:0016810: hydrolase activity, acting on carbon-nitrogen (but not peptid…	04360: Axon guidance	6.54	0.0004791	2.25012	1.17	Common
10595081	Tinag	tubulointerstitial nephritis antigen	NM_012033	26944	Mm.23199	9291180, 10349636, 10500175, 10652240, 11042159, 11076861, 11217851, 12466851, 12477932, 16141072, 16141073, 19297554, 21267068	GO:0005604: basement membrane, GO:0007155: cell adhesion		6.53	0.0004791	7.06162	2.82	Common
10502052	Alpk1	alpha-kinase 1	NM_027808	71481	Mm.158704	10349636, 11042159, 11076861, 11217851, 12466851, 15368895, 16141072, 16141073, 21267068	GO:0003674: molecular_function, GO:0004674: protein serine/threonine kinase activity, GO:0005524: ATP binding, GO:0005575: cellular_component, GO:0006468: protein phosphorylation, GO:0008150: biological_process, GO:0016301: kinase activity, GO:0016310: phosphorylation, GO:0016740: transferase activity, GO:0016772: transferase activity, transferring phosphorus-containing groups		6.49	0.0005238	3.05252	1.61	Common
10518570	Pgd	phosphogluconate dehydrogenase	NM_001081274	110208	Mm.252080	75870, 198184, 204065, 209463, 662012, 1200981, 1235912, 1628813, 1889815, 3082971, 3863747, 6200103, 6375655, 6445830, 6581542, 7063884, 7323947, 7719023, 7943979, 8001974, 8104872, 8491670, 8889548, 10349636, 10613847, 10725249, 11042159, 11076861, 11217851, 12466851, 12477932, 12904583, 14610273, 15155459, 15782199, 15896329, 16107646, 16141072, 16141073, 21267068, 21677750	GO:0000166: nucleotide binding, GO:0004616: phosphogluconate dehydrogenase (decarboxylating) activity, GO:0004616: phosphogluconate dehydrogenase (decarboxylating) activity, GO:0005529: sugar binding, GO:0005625: soluble fraction, GO:0005737: cytoplasm, GO:0005792: microsome, GO:0005975: carbohydrate metabolic process, GO:0006098: pentose-phosphate shunt, GO:0006739: NADP metabolic process, GO:00…	00030: Pentose phosphate pathway, 00480: Glutathione metabolism, 01100: Metabolic pathways	6.39	0.0005991	2.80889	1.49	Male-specific
10502565	Clca2	chloride channel calcium activated 2	NM_030601	80797	Mm.20897	4309975, 10349636, 10544033, 11042159, 11076861, 11217851, 11483609, 12122442, 12466851, 12477932, 14595844, 16141072, 16141073, 16569774, 16985003, 17130451, 19210762, 20385786, 21267068, 21677750	GO:0005229: intracellular calcium activated chloride channel activity, GO:0005887: integral to plasma membrane, GO:0006821: chloride transport, GO:0006915: apoptotic process	04740: Olfactory transduction, 04972: Pancreatic secretion	6.39	0.0005991	3.41054	1.77	Common
10583133	Mmp7	matrix metallopeptidase 7	NM_010810	17393	Mm.4825	7579699, 9037065, 9348221, 9722956, 9769324, 10204802, 10337617, 10349636, 10359808, 10419448, 10433819, 10607586, 10642592, 10731089, 10922068, 10934155, 10949577, 10987280, 11042159, 11076861, 11217851, 11248802, 11359935, 11825873, 11983918, 12045257, 12359768, 12464176, 12466851, 12477932, 12482850, 12506066, 12815621, 15149334, 15186480, 15201952, 15543138, 15618213, 15734845, 15748811, 1577…	GO:0002779: antibacterial peptide secretion, GO:0004222: metalloendopeptidase activity, GO:0005576: extracellular region, GO:0005578: proteinaceous extracellular matrix, GO:0006508: proteolysis, GO:0008152: metabolic process, GO:0008233: peptidase activity, GO:0008237: metallopeptidase activity, GO:0008270: zinc ion binding, GO:0016787: hydrolase activity, GO:0030574: collagen catabolic process, …	04310: Wnt signaling pathway	6.4	0.0005991	8.22491	3.04	Common
10494761	Vtcn1	V-set domain containing T cell activation inhibitor 1	NM_178594	242122	Mm.137467	10349636, 11042159, 11076861, 11217851, 12466851, 12477932, 12818165, 12818166, 12920180, 14568939, 15568026, 15585831, 16141072, 16141073, 16602821, 16914726, 17051145, 19109567, 19307783, 19723502, 20346734, 20562862, 21064155, 21143433, 21677750, 21727190, 21728826	GO:0005102: receptor binding, GO:0005575: cellular_component, GO:0005886: plasma membrane, GO:0016020: membrane, GO:0031225: anchored to membrane, GO:0050868: negative regulation of T cell activation		6.37	0.0006072	3.29436	1.72	Common
10502050	Alpk1	alpha-kinase 1	NM_027808	71481	Mm.158704	10349636, 11042159, 11076861, 11217851, 12466851, 15368895, 16141072, 16141073, 21267068	GO:0003674: molecular_function, GO:0004674: protein serine/threonine kinase activity, GO:0005524: ATP binding, GO:0005575: cellular_component, GO:0006468: protein phosphorylation, GO:0008150: biological_process, GO:0016301: kinase activity, GO:0016310: phosphorylation, GO:0016740: transferase activity, GO:0016772: transferase activity, transferring phosphorus-containing groups		6.34	0.0006399	2.9897	1.58	Common
10538163	Abp1	amiloride binding protein 1 (amine oxidase, copper-containing)	NM_029638	76507	Mm.213898	10349636, 11042159, 11076861, 11217851, 11743578, 12466851, 12477932, 12913069, 12930721, 14681479, 15489334, 16141072, 16141073, 20668027, 21267068, 21730182	GO:0004872: receptor activity, GO:0005261: cation channel activity, GO:0005507: copper ion binding, GO:0005509: calcium ion binding, GO:0005615: extracellular space, GO:0005886: plasma membrane, GO:0005923: tight junction, GO:0006812: cation transport, GO:0008131: primary amine oxidase activity, GO:0008144: drug binding, GO:0008201: heparin binding, GO:0008270: zinc ion binding, GO:0015898: amilo…	00330: Arginine and proline metabolism, 00340: Histidine metabolism, 00380: Tryptophan metabolism	6.31	0.0006729	2.36199	1.24	Common
10388834	Slc13a2	solute carrier family 13 (sodium-dependent dicarboxylate transporter), member 2	NM_022411	20500	Mm.274058	9321431, 10349636, 10966927, 11042159, 11076861, 11217851, 11386760, 12466851, 12477932, 14610273, 15489334, 16141072, 16141073, 16475819, 16787639, 17410095, 18799693, 20703215, 21267068, 21731673	GO:0005215: transporter activity, GO:0006810: transport, GO:0006811: ion transport, GO:0006814: sodium ion transport, GO:0015293: symporter activity, GO:0016020: membrane, GO:0016021: integral to membrane, GO:0055085: transmembrane transport		-6.27	0.0007208	0.417544	-1.26	Common
10440258	Epha3	Eph receptor A3	NM_010140	13837	Mm.1977	1281307, 1657122, 2025425, 7522971, 8108111, 8552593, 8812059, 8889548, 9267020, 9883724, 10349636, 10495276, 10559410, 10929715, 11042159, 11076861, 11114734, 11217851, 11222144, 11403717, 11439183, 11493561, 11748150, 11756505, 11793228, 12124402, 12217323, 12466851, 12477932, 12528186, 12684176, 12971893, 14585969, 15142957, 15145949, 15254900, 15258590, 15517401, 15778706, 15788771, 15820684,…	GO:0000166: nucleotide binding, GO:0004713: protein tyrosine kinase activity, GO:0004872: receptor activity, GO:0005003: ephrin receptor activity, GO:0005004: GPI-linked ephrin receptor activity, GO:0005524: ATP binding, GO:0005769: early endosome, GO:0005887: integral to plasma membrane, GO:0006468: protein phosphorylation, GO:0010976: positive regulation of neuron projection development, GO:001…	04360: Axon guidance	6.24	0.0007572	2.11404	1.08	Male-specific
10490802	Fam164a	family with sequence similarity 164, member A	NM_173181	67306	Mm.332366	8889548, 10349636, 10725249, 10922068, 11042159, 11076861, 11217851, 12466851, 12477932, 12520002, 14610273, 15489334, 15618518, 16107646, 16141072, 16141073, 18799693, 20412781, 21267068	GO:0003674: molecular_function, GO:0005575: cellular_component, GO:0008150: biological_process		6.2	0.0008277	2.56685	1.36	Common
10420730	Fdft1	farnesyl diphosphate farnesyl transferase 1	NM_010191	14137	Mm.474432	7590362, 7803821, 7999794, 8020937, 8827514, 8833906, 8889548, 10349636, 10464095, 10521476, 10896663, 10922068, 11042159, 11076861, 11217851, 11592808, 11697864, 12154071, 12466851, 12477932, 12520002, 14610273, 14681479, 15782199, 15793579, 16141072, 16141073, 16741291, 17199885, 17967808, 18799693, 19416849, 19439587, 19796621, 21267068, 21677750	GO:0003824: catalytic activity, GO:0004310: farnesyl-diphosphate farnesyltransferase activity, GO:0005783: endoplasmic reticulum, GO:0005792: microsome, GO:0006694: steroid biosynthetic process, GO:0006695: cholesterol biosynthetic process, GO:0008152: metabolic process, GO:0008299: isoprenoid biosynthetic process, GO:0008610: lipid biosynthetic process, GO:0009058: biosynthetic process, GO:00160…	00100: Steroid biosynthesis, 01100: Metabolic pathways	6.15	0.0009213	1.85318	0.89	Male-specific
10412466	Hmgcs1	3-hydroxy-3-methylglutaryl-Coenzyme A synthase 1	NM_145942	208715	Mm.61526	7803821, 7907092, 8827514, 8833906, 10349636, 10725249, 10922068, 11042159, 11076861, 11217851, 12466851, 12477932, 14662765, 14681479, 14722362, 15489334, 16141072, 16141073, 16498401, 18023262, 20059953	GO:0003824: catalytic activity, GO:0004421: hydroxymethylglutaryl-CoA synthase activity, GO:0005737: cytoplasm, GO:0005829: cytosol, GO:0006694: steroid biosynthetic process, GO:0006695: cholesterol biosynthetic process, GO:0008144: drug binding, GO:0008152: metabolic process, GO:0008299: isoprenoid biosynthetic process, GO:0008610: lipid biosynthetic process, GO:0010243: response to organic nitr…	00072: Synthesis and degradation of ketone bodies, 00280: Valine, leucine and isoleucine degradation, 00650: Butanoate metabolism, 00900: Terpenoid backbone biosynthesis, 01100: Metabolic pathways	6.13	0.0009341	2.77022	1.47	Male-specific
10567999	Ccdc101	coiled-coil domain containing 101	NM_029339	75565	Mm.45686	8889548, 10349636, 11042159, 11076861, 11125038, 11217851, 12466851, 12477932, 14610273, 15489334, 16141072, 16141073, 17967808, 18799693, 20059953, 21267068	GO:0005634: nucleus, GO:0005671: Ada2/Gcn5/Ada3 transcription activator complex, GO:0006351: transcription, DNA-dependent, GO:0006355: regulation of transcription, DNA-dependent, GO:0016568: chromatin modification, GO:0035064: methylated histone residue binding, GO:0043966: histone H3 acetylation, GO:0070461: SAGA-type complex		-6.11	0.0009341	0.716978	-0.48	Male-specific
10458314	Tmem173	transmembrane protein 173	NM_028261	72512	Mm.45995	8889548, 10349636, 11042159, 11076861, 11217851, 12466851, 12477932, 15489334, 16141072, 16141073, 18559423, 18724357, 18818105, 19433799, 19776740, 19926846, 20107183, 20457908, 20890285, 21074459, 21098106, 21170271, 21267068, 21813776, 21820332, 21829705, 21892174, 21947006, 21998456, 22000020, 22156592	GO:0002218: activation of innate immune response, GO:0002230: positive regulation of defense response to virus by host, GO:0005737: cytoplasm, GO:0005739: mitochondrion, GO:0005741: mitochondrial outer membrane, GO:0005783: endoplasmic reticulum, GO:0005789: endoplasmic reticulum membrane, GO:0005789: endoplasmic reticulum membrane, GO:0005886: plasma membrane, GO:0006915: apoptotic process, GO:0…	04622: RIG-I-like receptor signaling pathway, 04623: Cytosolic DNA-sensing pathway	6.11	0.0009341	2.41162	1.27	Common
10476969	Pygb	brain glycogen phosphorylase	NM_153781	110078	Mm.222584	2575583, 8432536, 8889548, 10051567, 10334875, 10349636, 10922068, 11042159, 11076861, 11217851, 12466851, 12477932, 15010206, 15489334, 15782199, 16141072, 16141073, 16537572, 16602821, 18973680, 21267068, 21677750	GO:0003824: catalytic activity, GO:0004645: phosphorylase activity, GO:0005529: sugar binding, GO:0005625: soluble fraction, GO:0005737: cytoplasm, GO:0005975: carbohydrate metabolic process, GO:0005977: glycogen metabolic process, GO:0005980: glycogen catabolic process, GO:0008144: drug binding, GO:0008152: metabolic process, GO:0008184: glycogen phosphorylase activity, GO:0016740: transferase a…	00500: Starch and sucrose metabolism, 04910: Insulin signaling pathway	6.1	0.0009341	3.13834	1.65	Common
10466200	Ms4a7	membrane-spanning 4-domains, subfamily A, member 7	NM_027836	109225	Mm.193094	10349636, 11042159, 11076861, 11217851, 11401424, 12466851, 12477932, 16141072, 16141073, 21267068			6.08	0.0009753	7.83536	2.97	Common
10576784	Cd209a	CD209a antigen	NM_133238	170786	Mm.32510	10349636, 11042159, 11076861, 11217851, 11581173, 11684292, 12351402, 12456590, 12466851, 12477932, 15136555, 15588578, 15795245, 16051608, 16141072, 16141073, 16282604, 16297949, 16569675, 16615889, 16682406, 19770268, 20054124, 20130211, 20305659, 21029863, 21257969, 21427223, 21529282, 21860028	GO:0004872: receptor activity, GO:0005488: binding, GO:0005529: sugar binding, GO:0005537: mannose binding, GO:0006897: endocytosis, GO:0008150: biological_process, GO:0009986: cell surface, GO:0016020: membrane, GO:0016021: integral to membrane, GO:0046872: metal ion binding	04145: Phagosome	6.04	0.0009837	2.09943	1.07	Male-specific
10411229	F2r	coagulation factor II (thrombin) receptor	NM_010169	14062	Mm.24816	8291612, 8621593, 8632823, 8661713, 8678993, 8702939, 8784787, 8828042, 8889548, 8972001, 9358744, 9457168, 9722561, 9918574, 9931340, 10085414, 10349636, 10591683, 10662791, 10922068, 10952021, 11042159, 11076861, 11120874, 11154109, 11217851, 11433347, 11533492, 11730935, 11850418, 11855866, 12370392, 12466851, 12477932, 12598324, 12869501, 12918424, 12954641, 14559973, 14573770, 14576054, 1461…	GO:0000186: activation of MAPKK activity, GO:0001965: G-protein alpha-subunit binding, GO:0002248: connective tissue replacement involved in inflammatory response wound healing, GO:0004871: signal transducer activity, GO:0004872: receptor activity, GO:0004930: G-protein coupled receptor activity, GO:0005102: receptor binding, GO:0005886: plasma membrane, GO:0005901: caveola, GO:0006919: activatio…	04020: Calcium signaling pathway, 04080: Neuroactive ligand-receptor interaction, 04144: Endocytosis, 04610: Complement and coagulation cascades, 04810: Regulation of actin cytoskeleton	6.04	0.0009837	2.20381	1.14	Common
10472350	Gca	grancalcin	NM_145523	227960	Mm.219877	10349636, 10512203, 11042159, 11076861, 11217851, 12466851, 12477932, 12520002, 12529388, 15118320, 15489334, 15840001, 16141072, 16141073, 16934789, 16954401, 21267068	GO:0005509: calcium ion binding, GO:0005737: cytoplasm, GO:0005829: cytosol, GO:0005886: plasma membrane, GO:0016020: membrane, GO:0042803: protein homodimerization activity		6.05	0.0009837	2.09943	1.07	Common
10474619	Fmn1	formin 1	NM_010230	14260	Mm.4938	1339380, 1643305, 1673046, 1735560, 2173141, 2320577, 2347591, 2392150, 2392151, 2612902, 2997621, 7517224, 7588050, 7633422, 8438166, 8516300, 8575323, 8605874, 8792607, 8798555, 8798562, 8969217, 9006074, 9119367, 9234242, 9309186, 9834182, 9848078, 10349636, 10524628, 10668924, 11042159, 11076861, 11217851, 11476582, 11518254, 11544199, 11733383, 11957111, 12466851, 12477932, 12808456, 1464729…	GO:0003677: DNA binding, GO:0003779: actin binding, GO:0005515: protein binding, GO:0005634: nucleus, GO:0005737: cytoplasm, GO:0005856: cytoskeleton, GO:0005886: plasma membrane, GO:0005912: adherens junction, GO:0010467: gene expression, GO:0015629: actin cytoskeleton, GO:0016020: membrane, GO:0016043: cellular component organization, GO:0017124: SH3 domain binding, GO:0030036: actin cytoskelet…		6.05	0.0009837	1.8025	0.85	Common
10461614	Ms4a6c	membrane-spanning 4-domains, subfamily A, member 6C	NM_028595	73656	Mm.440755, Mm.475733	8889548, 10349636, 11042159, 11076861, 11217851, 11401424, 12466851, 12477932, 16141072, 16141073, 18287559, 20562862, 21267068	GO:0004872: receptor activity, GO:0016020: membrane, GO:0016021: integral to membrane		6.01	0.0009872	3.27161	1.71	Male-specific
10594645	Rab8b	RAB8B, member RAS oncogene family	NM_173413	235442	Mm.260376	10349636, 11042159, 11076861, 11217851, 11773082, 11856727, 12466851, 12477932, 12578829, 15489334, 16141072, 16141073, 16923123, 18094055, 18329369, 18614015, 18772196, 21677750	GO:0000166: nucleotide binding, GO:0005525: GTP binding, GO:0005622: intracellular, GO:0005739: mitochondrion, GO:0005886: plasma membrane, GO:0006810: transport, GO:0007264: small GTPase mediated signal transduction, GO:0015031: protein transport, GO:0016020: membrane, GO:0030911: TPR domain binding, GO:0031346: positive regulation of cell projection organization, GO:0031410: cytoplasmic vesicle…		6	0.0009872	1.8025	0.85	Male-specific
10461587			XM_889011						6.02	0.0009872	3.83706	1.94	Common
10531931	Sparcl1	SPARC-like 1	NM_010097	13602	Mm.29027	8707854, 8889548, 8938431, 9199668, 9345023, 9371744, 9732554, 10349636, 10611244, 10922068, 11042159, 11076861, 11217851, 12466851, 12477932, 12538579, 14610273, 14715135, 15226823, 15489334, 15582152, 15743803, 15782199, 16141072, 16141073, 16602821, 16844696, 17962413, 18304532, 18554416, 18671875, 20018883, 20803598, 21220554, 21267068, 21688302, 21788491	GO:0005509: calcium ion binding, GO:0005576: extracellular region, GO:0005578: proteinaceous extracellular matrix, GO:0005615: extracellular space, GO:0007165: signal transduction, GO:0045202: synapse		6.01	0.0009872	3.83706	1.94	Common
10438405	Iglv1	immunoglobulin lambda variable 1	M94350	16142	Mm.326349, Mm.456234, Mm.469795	103630, 115593, 403522, 1378065, 1512540, 1889746, 1918968, 2117034, 2430792, 2494106, 2555519, 2987352, 3034625, 3109891, 3129412, 3139765, 3375235, 3924628, 4516208, 5276767, 6189723, 6202790, 6259534, 6265582, 6267606, 6283385, 6429038, 7532679, 7643860, 7722301, 8190131, 8232332, 8247027, 8318454, 8417377, 8647454, 8805642, 9032408, 10349636, 10427979, 10562316, 10586066, 11042159, 11076861, …			5.99	0.0009968	3.75809	1.91	Male-specific
10346882	Adam23	a disintegrin and metallopeptidase domain 23	NM_011780	23792	Mm.124892	8889548, 10349636, 10433968, 11042159, 11076861, 11217851, 11242070, 11431694, 12466851, 12520002, 12904583, 14610273, 14697522, 16141072, 16141073, 16919269, 17145500, 17333391, 17540781, 19477226, 19549921, 19796686, 21068328, 21267068, 21731673	GO:0004222: metalloendopeptidase activity, GO:0005576: extracellular region, GO:0005886: plasma membrane, GO:0006508: proteolysis, GO:0007155: cell adhesion, GO:0007229: integrin-mediated signaling pathway, GO:0008233: peptidase activity, GO:0008237: metallopeptidase activity, GO:0008270: zinc ion binding, GO:0016020: membrane, GO:0016021: integral to membrane		5.58	0.001	1.6245	0.7	Male-specific
10394144	1700012B15Rik	RIKEN cDNA 1700012B15 gene	BC060685	74173	Mm.309774	8889548, 10349636, 10512203, 11042159, 11076861, 11217851, 12466851, 12477932, 12520002, 15840001, 16141072, 16141073, 18799693			-5.73	0.001	0.702222	-0.51	Male-specific
10400336	Snx6	sorting nexin 6	NM_026998	72183	Mm.28240	8889548, 10349636, 10725249, 10922068, 11042159, 11076861, 11217851, 12466851, 12477932, 12520002, 14610273, 15489334, 16141072, 16141073, 17967808, 18523162, 18799693, 21267068	GO:0005622: intracellular, GO:0005634: nucleus, GO:0005737: cytoplasm, GO:0005768: endosome, GO:0006810: transport, GO:0006886: intracellular protein transport, GO:0007154: cell communication, GO:0008289: lipid binding, GO:0015031: protein transport, GO:0016020: membrane, GO:0030512: negative regulation of transforming growth factor beta receptor signaling pathway, GO:0031410: cytoplasmic vesicle…		5.65	0.001	1.60214	0.68	Male-specific
10402195	Tc2n	tandem C2 domains, nuclear	NM_028924	74413	Mm.275939, Mm.390521	10349636, 11042159, 11076861, 11217851, 11526914, 12466851, 12477932, 16141072, 16141073, 21267068, 21677750	GO:0003674: molecular_function, GO:0005634: nucleus, GO:0008150: biological_process		5.6	0.001	2.11404	1.08	Male-specific
10429128	Sla	src-like adaptor	NM_001029841	20491	Mm.7601	7543898, 8825655, 9226367, 9742401, 10332027, 10349636, 10366455, 10630289, 10662792, 10779329, 11042159, 11076861, 11163258, 11179692, 11217851, 11471062, 11567635, 11852232, 12466851, 12477932, 12915308, 14681479, 15489334, 16027224, 16103204, 16141072, 16141073, 16327786, 16365426, 16602821, 16814492, 16887961, 17110436, 17953485, 18408722, 20225239, 21220694, 21248251, 21267068, 21858141	GO:0005737: cytoplasm, GO:0005768: endosome		5.67	0.001	2.04202	1.03	Male-specific
10436658	7120432I05Rik	RIKEN cDNA 7120432I05 gene	AK148667	100038676		10349636, 11042159, 11076861, 11217851, 12466851, 16141072, 16141073			-5.67	0.001	0.432269	-1.21	Male-specific
10439989			ENSMUST00000083060						-5.61	0.001	0.697372	-0.52	Male-specific
10466210	Ms4a6d	membrane-spanning 4-domains, subfamily A, member 6D	NM_026835	68774	Mm.290390	10349636, 10922068, 11042159, 11076861, 11217851, 11245982, 11401424, 12466851, 12477932, 14610273, 15489334, 16141072, 16141073, 20562862	GO:0003674: molecular_function, GO:0004872: receptor activity, GO:0005575: cellular_component, GO:0008150: biological_process, GO:0016020: membrane, GO:0016021: integral to membrane		5.67	0.001	3.11666	1.64	Male-specific
10476321	Prnd	prion protein dublet	NM_023043	26434	Mm.180750	7912827, 9799790, 10349636, 10525406, 10842180, 10922068, 10930132, 11042159, 11073804, 11076861, 11179214, 11217851, 11226243, 11306558, 11312611, 11331946, 11353827, 11716303, 11734625, 11842265, 11844868, 11866533, 12039056, 12110578, 12387871, 12446843, 12459456, 12466851, 12477932, 12481985, 12482851, 12500977, 12586339, 12759361, 12799144, 14706620, 15007175, 15007176, 15094508, 15161660, 1…	GO:0005507: copper ion binding, GO:0005886: plasma membrane, GO:0006878: cellular copper ion homeostasis, GO:0016020: membrane, GO:0031225: anchored to membrane, GO:0051260: protein homooligomerization		5.64	0.001	1.52626	0.61	Male-specific
10524555	Mvk	mevalonate kinase	NM_023556	17855	Mm.28088	8827514, 8889548, 9321482, 9383292, 9974430, 10349636, 10401001, 10438476, 11042159, 11076861, 11217851, 11278915, 11751891, 11792727, 12439624, 12466851, 12477932, 14610273, 14681479, 15489334, 15782199, 16141072, 16141073, 16602821, 17496333, 18008182, 18554416, 18973680, 19672814, 21267068	GO:0000166: nucleotide binding, GO:0003729: mRNA binding, GO:0004496: mevalonate kinase activity, GO:0004496: mevalonate kinase activity, GO:0005524: ATP binding, GO:0005625: soluble fraction, GO:0005737: cytoplasm, GO:0005777: peroxisome, GO:0005829: cytosol, GO:0006694: steroid biosynthetic process, GO:0006695: cholesterol biosynthetic process, GO:0008152: metabolic process, GO:0008299: isopren…	00900: Terpenoid backbone biosynthesis, 01100: Metabolic pathways, 04146: Peroxisome	5.63	0.001	2.34567	1.23	Male-specific
10525313	Atxn2	ataxin 2	NM_009125	20239	Mm.260900	7874163, 8896555, 9119401, 9668173, 10349636, 10860780, 10922068, 10973246, 11042159, 11076861, 11217851, 11471052, 12466851, 12520002, 12904583, 14610273, 16141072, 16141073, 16203087, 16293225, 16602821, 16765103, 18250099, 18602463, 18799693, 19617910, 21267068, 21677750	GO:0005634: nucleus, GO:0005737: cytoplasm, GO:0005737: cytoplasm, GO:0005794: Golgi apparatus, GO:0005802: trans-Golgi network, GO:0005844: polysome, GO:0008022: protein C-terminus binding, GO:0010494: cytoplasmic stress granule, GO:0021702: cerebellar Purkinje cell differentiation, GO:0030529: ribonucleoprotein complex, GO:0033962: cytoplasmic mRNA processing body assembly, GO:0034063: stress g…		-5.65	0.001	0.752623	-0.41	Male-specific
10527638	Alox5ap	arachidonate 5-lipoxygenase activating protein	NM_009663	11690	Mm.19844	1480129, 7493652, 8706658, 9091580, 9091585, 10349636, 10779800, 10922068, 11042159, 11076861, 11130978, 11217851, 12466851, 12477932, 15489334, 15616590, 15894604, 16141072, 16141073, 16200066, 16930777, 17379835, 19075240, 19358825, 19965960, 20207999, 21052705, 21267068	GO:0002540: leukotriene production involved in inflammatory response, GO:0002675: positive regulation of acute inflammatory response, GO:0004051: arachidonate 5-lipoxygenase activity, GO:0005515: protein binding, GO:0005634: nucleus, GO:0005635: nuclear envelope, GO:0005783: endoplasmic reticulum, GO:0005783: endoplasmic reticulum, GO:0005792: microsome, GO:0005829: cytosol, GO:0006691: leukotrie…		5.59	0.001	2.28153	1.19	Male-specific
10541260	Cecr2	cat eye syndrome chromosome region, candidate 2 homolog (human)	NM_001128151	330409	Mm.333357	9701556, 10349636, 10922068, 11042159, 11076861, 11217851, 11381032, 12466851, 12477932, 12520002, 12904583, 14610273, 14621295, 15618518, 15640247, 16141072, 16141073, 17623803, 18799693, 20589882, 21246654, 21267068, 22045912	GO:0003674: molecular_function, GO:0005634: nucleus, GO:0005719: nuclear euchromatin, GO:0006915: apoptotic process		-5.75	0.001	0.586417	-0.77	Male-specific
10565958	P2ry6	pyrimidinergic receptor P2Y, G-protein coupled, 6	NM_183168	233571	Mm.235193	10349636, 11042159, 11076861, 11217851, 11259526, 12466851, 12477932, 15489334, 15670583, 16141072, 16141073, 16602821, 17410128, 18250478, 18523137, 19124756, 19426712, 20050854, 20630102, 21173118, 21237152, 21267068, 21444765, 21724990, 21828185, 22102722	GO:0004871: signal transducer activity, GO:0004872: receptor activity, GO:0004930: G-protein coupled receptor activity, GO:0005886: plasma membrane, GO:0007165: signal transduction, GO:0007186: G-protein coupled receptor signaling pathway, GO:0014911: positive regulation of smooth muscle cell migration, GO:0016020: membrane, GO:0016021: integral to membrane, GO:0016323: basolateral plasma membran…	04080: Neuroactive ligand-receptor interaction	5.77	0.001	2.25012	1.17	Male-specific
10592535	Sorl1	sortilin-related receptor, LDLR class A repeats-containing	NM_011436	20660	Mm.121920	8889548, 9510025, 9726247, 10349636, 10964672, 11042159, 11050125, 11076861, 11217851, 12130536, 12466851, 12520002, 12904583, 14610273, 14764453, 15597075, 16141072, 16141073, 16174740, 16407538, 16489755, 17121844, 17646382, 17916774, 18055048, 18362153, 18448648, 18618022, 18785627, 19036982, 19047013, 19409883, 19521566, 19749747, 20007471, 20385770, 20445055, 20881129, 20970138, 21267068, 21…	GO:0004872: receptor activity, GO:0005515: protein binding, GO:0005771: multivesicular body, GO:0006629: lipid metabolic process, GO:0006810: transport, GO:0006869: lipid transport, GO:0006897: endocytosis, GO:0007275: multicellular organismal development, GO:0008202: steroid metabolic process, GO:0008203: cholesterol metabolic process, GO:0016020: membrane, GO:0016021: integral to membrane, GO:0…		5.66	0.001	2.49666	1.32	Male-specific
10595856	Slc25a36	solute carrier family 25, member 36	NM_138756	192287	Mm.228067, Mm.475433	8889548, 10349636, 10922068, 11042159, 11076861, 11125038, 11217851, 12466851, 12477932, 12887330, 12904583, 14610273, 14681479, 16141072, 16141073, 18614015, 18799693, 18973680, 21267068	GO:0003674: molecular_function, GO:0005488: binding, GO:0005739: mitochondrion, GO:0005743: mitochondrial inner membrane, GO:0006810: transport, GO:0016020: membrane, GO:0016021: integral to membrane, GO:0032355: response to estradiol stimulus, GO:0055085: transmembrane transport		5.87	0.001	1.71713	0.78	Male-specific
10347291	Cxcr2	chemokine (C-X-C motif) receptor 2	NM_009909	12765	Mm.234466	7518426, 7636264, 7667641, 7828830, 7890604, 7919662, 7961909, 8036519, 8105477, 8194768, 8288218, 8288247, 8631787, 8751373, 8920870, 8955112, 9435307, 9507200, 9510554, 10021459, 10349636, 10411002, 10415460, 10479460, 10556837, 10570306, 10571666, 10845602, 10951241, 10993918, 11016460, 11042159, 11046063, 11069247, 11076861, 11123307, 11171016, 11217851, 11238651, 11444905, 11698278, 11714818…	GO:0004871: signal transducer activity, GO:0004872: receptor activity, GO:0004918: interleukin-8 receptor activity, GO:0004918: interleukin-8 receptor activity, GO:0004930: G-protein coupled receptor activity, GO:0004950: chemokine receptor activity, GO:0004950: chemokine receptor activity, GO:0005515: protein binding, GO:0005622: intracellular, GO:0005886: plasma membrane, GO:0006915: apoptotic …	04060: Cytokine-cytokine receptor interaction, 04062: Chemokine signaling pathway, 04144: Endocytosis	5.85	0.001	4.69134	2.23	Common
10354472	Gls	glutaminase	NM_001081081	14660	Mm.398608	1347472, 1671668, 1889815, 1914521, 2571577, 6430047, 7959748, 8007943, 8088797, 8094303, 8244386, 8530022, 8617499, 8626800, 8672127, 8751373, 8824815, 8884266, 8889548, 9107685, 9126479, 9170104, 9457670, 9828143, 10349636, 10441734, 10857751, 11042159, 11076861, 11217851, 12466851, 12477932, 14681479, 15368895, 16039563, 16141072, 16141073, 16602821, 16641247, 17928434, 18844999, 19516252	GO:0002087: regulation of respiratory gaseous exchange by neurological system process, GO:0004359: glutaminase activity, GO:0005739: mitochondrion, GO:0006543: glutamine catabolic process, GO:0007268: synaptic transmission, GO:0007610: behavior	00250: Alanine, aspartate and glutamate metabolism, 00330: Arginine and proline metabolism, 00471: D-Glutamine and D-glutamate metabolism, 00910: Nitrogen metabolism, 01100: Metabolic pathways, 04964: Proximal tubule bicarbonate reclamation	5.59	0.001	2.32947	1.22	Common
10369844	Bicc1	bicaudal C homolog 1 (Drosophila)	NM_031397	83675	Mm.286834, Mm.458090	1557392, 7661851, 7723240, 8341011, 8476712, 8660967, 8812475, 8887273, 10349636, 10864581, 11042159, 11076861, 11217851, 11231089, 11274233, 11544199, 11944981, 12466851, 12477932, 12584442, 12682776, 14559716, 14600027, 15149315, 15489334, 16033648, 16141072, 16141073, 16567633, 16602821, 17251353, 18182784, 19324013, 19666828, 20215348, 20219263, 21518865, 22008794	GO:0003723: RNA binding, GO:0007275: multicellular organismal development, GO:0090090: negative regulation of canonical Wnt receptor signaling pathway		5.62	0.001	4.85678	2.28	Common
10372410	Glipr1	GLI pathogenesis-related 1 (glioma)	NM_028608	73690	Mm.173790	10349636, 11042159, 11076861, 11217851, 11971968, 12466851, 12477932, 15489334, 16141072, 16141073, 18199537, 18554416, 20433698, 21677750, 22025562	GO:0005576: extracellular region, GO:0016020: membrane, GO:0016021: integral to membrane		5.88	0.001	3.68075	1.88	Common
10387890	Cxcl16	chemokine (C-X-C motif) ligand 16	NM_023158	66102	Mm.425692	8889548, 10349636, 11017100, 11042159, 11060282, 11076861, 11217851, 12466851, 12477932, 14634054, 14699018, 15004171, 15265890, 15489334, 15604417, 15799695, 15934948, 15972488, 16081769, 16124049, 16141072, 16141073, 16365394, 16410312, 16880330, 16982830, 17328072, 17363916, 18056360, 18194461, 18287559, 18619850, 18713980, 19426159, 19893053, 19919988, 20181724, 20231379, 20334513, 20562862, …	GO:0005041: low-density lipoprotein receptor activity, GO:0005044: scavenger receptor activity, GO:0005125: cytokine activity, GO:0005615: extracellular space, GO:0006898: receptor-mediated endocytosis, GO:0006935: chemotaxis, GO:0008009: chemokine activity, GO:0008009: chemokine activity, GO:0016020: membrane, GO:0016021: integral to membrane, GO:0030307: positive regulation of cell growth, GO:0…	04060: Cytokine-cytokine receptor interaction, 04062: Chemokine signaling pathway	5.88	0.001	2.82843	1.5	Common
10407327	Emb	embigin	NM_010330	13723	Mm.274926	1965893, 2072923, 2963822, 7671812, 7907365, 8463278, 8889548, 8900043, 9639355, 9811942, 10328927, 10349636, 10580152, 10922068, 11042159, 11044609, 11076861, 11217851, 11466397, 12466851, 12477932, 12520002, 12904583, 14610273, 14613977, 15489334, 15782199, 16141072, 16141073, 16602821, 16880268, 16919269, 17967808, 18554416, 18799693, 19164284, 21267068, 21677750	GO:0007155: cell adhesion, GO:0016020: membrane, GO:0016021: integral to membrane		5.72	0.001	3.5801	1.84	Common
10412267	Itga2	integrin alpha 2	NM_008396	16398	Mm.5007	1431091, 2545729, 7521231, 7589890, 7691492, 7790117, 8081889, 8306881, 8521519, 8626034, 8725284, 8828042, 8948576, 9119362, 9339637, 9361014, 9427478, 9858678, 10090148, 10206722, 10349636, 10501972, 10706142, 10742111, 11042159, 11076861, 11217851, 11431366, 11438667, 11767049, 11788609, 12107118, 12466851, 12477932, 12721290, 12843252, 12893751, 12904471, 12960301, 14645004, 14707119, 1473922…	GO:0001894: tissue homeostasis, GO:0002687: positive regulation of leukocyte migration, GO:0004872: receptor activity, GO:0005178: integrin binding, GO:0005634: nucleus, GO:0005886: plasma membrane, GO:0005925: focal adhesion, GO:0006971: hypotonic response, GO:0007155: cell adhesion, GO:0007229: integrin-mediated signaling pathway, GO:0008305: integrin complex, GO:0009279: cell outer membrane, G…	04145: Phagosome, 04510: Focal adhesion, 04512: ECM-receptor interaction, 04640: Hematopoietic cell lineage, 04810: Regulation of actin cytoskeleton, 05200: Pathways in cancer, 05222: Small cell lung cancer, 05410: Hypertrophic cardiomyopathy (HCM), 05412: Arrhythmogenic right ventricular cardiomyopathy (ARVC), 05414: Dilated cardiomyopathy	5.8	0.001	2.71321	1.44	Common
10412345	Parp8	poly (ADP-ribose) polymerase family, member 8	NM_001081009	52552	Mm.274466	8889548, 10349636, 10725249, 10922068, 11042159, 11076861, 11125038, 11217851, 12466851, 12477932, 15489334, 16141072, 16141073, 18381897, 21267068, 21677750	GO:0003674: molecular_function, GO:0005622: intracellular, GO:0008150: biological_process		5.87	0.001	2.92817	1.55	Common
10423024	Capsl	calcyphosine-like	NM_029341	75568	Mm.82143	7671812, 8889548, 10349636, 11042159, 11076861, 11125038, 11217851, 12466851, 12477932, 14610273, 14613977, 15489334, 16141072, 16141073, 16300676, 18554416, 21267068, 21677750	GO:0005509: calcium ion binding, GO:0005575: cellular_component, GO:0005737: cytoplasm, GO:0008150: biological_process		5.66	0.001	3.03143	1.6	Common
10429114	Tmem71	transmembrane protein 71	NM_172514	213068	Mm.132299	10349636, 11042159, 11076861, 11217851, 12466851, 12477932, 15489334, 16141072, 16141073, 18287559, 21267068, 21677750	GO:0003674: molecular_function, GO:0005575: cellular_component, GO:0008150: biological_process, GO:0016020: membrane, GO:0016021: integral to membrane		5.82	0.001	2	1	Common
10435948	Ccdc80	coiled-coil domain containing 80	NM_026439	67896	Mm.181074	8889548, 10349636, 10922068, 11042159, 11076861, 11217851, 11812002, 12466851, 12477932, 15325258, 15489334, 16141072, 16141073, 16602821, 18178152, 18725516, 18757743, 19141617, 21072209, 21267068, 21677750	GO:0001968: fibronectin binding, GO:0005539: glycosaminoglycan binding, GO:0005576: extracellular region, GO:0005578: proteinaceous extracellular matrix, GO:0005604: basement membrane, GO:0005614: interstitial matrix, GO:0008201: heparin binding, GO:0010811: positive regulation of cell-substrate adhesion, GO:0030198: extracellular matrix organization, GO:0031012: extracellular matrix		5.94	0.001	4.28709	2.1	Common
10456545	Ccdc68	coiled-coil domain containing 68	NM_201362	381175	Mm.266831	10349636, 11042159, 11076861, 11217851, 12466851, 12477932, 15489334, 16141072, 16141073, 21267068	GO:0003674: molecular_function, GO:0005575: cellular_component, GO:0008150: biological_process		5.91	0.001	1.85318	0.89	Common
10476021	Sirpa	signal-regulatory protein alpha	NM_007547	19261	Mm.1682	2303162, 8810330, 8889548, 8943344, 9070220, 9073522, 9271230, 9348339, 9371744, 9507023, 9712903, 9872987, 10087198, 10349636, 10477552, 10585853, 10662797, 11042159, 11076861, 11118207, 11217851, 11471062, 11832424, 11895767, 12134038, 12167615, 12393607, 12436047, 12446684, 12466851, 12477932, 12483539, 12571228, 12742627, 14500659, 14531999, 14612947, 14634079, 14635051, 14662855, 14739297, 1…	GO:0005515: protein binding, GO:0005887: integral to plasma membrane, GO:0006910: phagocytosis, recognition, GO:0006911: phagocytosis, engulfment, GO:0006928: cellular component movement, GO:0007010: cytoskeleton organization, GO:0007015: actin filament organization, GO:0007160: cell-matrix adhesion, GO:0016020: membrane, GO:0016021: integral to membrane, GO:0016477: cell migration, GO:0017124: S…	04380: Osteoclast differentiation	5.59	0.001	2.2974	1.2	Common
10484227	Sestd1	SEC14 and spectrin domains 1	NM_175465	228071	Mm.27120, Mm.389296	8889548, 10349636, 10922068, 11042159, 11076861, 11217851, 11544199, 12466851, 12477932, 12837271, 14610273, 14691545, 15102471, 16141072, 16141073, 16943433, 18799693, 21267068	GO:0005546: phosphatidylinositol-4,5-bisphosphate binding, GO:0010314: phosphatidylinositol-5-phosphate binding, GO:0032266: phosphatidylinositol-3-phosphate binding, GO:0043325: phosphatidylinositol-3,4-bisphosphate binding, GO:0051925: regulation of calcium ion transport via voltage-gated calcium channel activity, GO:0070273: phosphatidylinositol-4-phosphate binding, GO:0070300: phosphatidic ac…		5.85	0.001	3.07375	1.62	Common
10494351	Mtmr11	myotubularin related protein 11	NM_181409	194126	Mm.268536	10349636, 11042159, 11076861, 11217851, 12466851, 12477932, 16141072, 16141073, 18799693	GO:0003674: molecular_function, GO:0005575: cellular_component, GO:0008150: biological_process, GO:0016311: dephosphorylation, GO:0016791: phosphatase activity		5.78	0.001	5.24157	2.39	Common
10497214	Tpd52	tumor protein D52	NM_001025261	21985	Mm.371590	7796418, 8812487, 9484778, 10349636, 11042159, 11076861, 11217851, 12466851, 12477932, 12520002, 12904583, 14610273, 15226823, 15489334, 15782199, 16141072, 16141073, 17314271, 17967808, 18799693, 21267068	GO:0005509: calcium ion binding, GO:0005515: protein binding, GO:0005737: cytoplasm, GO:0005783: endoplasmic reticulum, GO:0042803: protein homodimerization activity, GO:0042803: protein homodimerization activity, GO:0046982: protein heterodimerization activity, GO:0046982: protein heterodimerization activity, GO:0048471: perinuclear region of cytoplasm		5.61	0.001	2.21914	1.15	Common
10502359	Dapp1	dual adaptor for phosphotyrosine and 3-phosphoinositides 1	NM_011932	26377	Mm.254835, Mm.470427	10349636, 10432293, 10608855, 10770799, 11042159, 11076861, 11217851, 12466851, 12477932, 14563325, 14588241, 14610273, 15489334, 15989784, 16141072, 16141073, 18439908, 18448454, 18799693, 19667175, 19906978, 19949096, 20495066, 20956018, 21267068	GO:0005543: phospholipid binding, GO:0005547: phosphatidylinositol-3,4,5-trisphosphate binding, GO:0005737: cytoplasm, GO:0005886: plasma membrane, GO:0005942: phosphatidylinositol 3-kinase complex, GO:0016020: membrane, GO:0035014: phosphatidylinositol 3-kinase regulator activity, GO:0043325: phosphatidylinositol-3,4-bisphosphate binding, GO:0043551: regulation of phosphatidylinositol 3-kinase a…	04662: B cell receptor signaling pathway	5.95	0.001	2.90795	1.54	Common
10502816	Gipc2	GIPC PDZ domain containing family, member 2	NM_016867	54120	Mm.97	10318831, 10349636, 10725249, 10922068, 11042159, 11076861, 11217851, 12466851, 12477932, 14610273, 15489334, 16141072, 16141073, 16602821, 17062627, 17967808, 18799693, 21267068	GO:0005515: protein binding, GO:0005575: cellular_component, GO:0005737: cytoplasm, GO:0008150: biological_process		5.96	0.001	4.59479	2.2	Common
10503835	Rragd	Ras-related GTP binding D	NM_027491	52187	Mm.300814, Mm.396693	8889548, 10349636, 10725249, 11042159, 11076861, 11217851, 11544199, 12466851, 12477932, 14610273, 14691545, 15172686, 15489334, 15883645, 16141072, 16141073, 18799693, 21267068	GO:0000166: nucleotide binding, GO:0005525: GTP binding, GO:0005634: nucleus, GO:0005737: cytoplasm, GO:0005764: lysosome, GO:0008150: biological_process, GO:0046982: protein heterodimerization activity		5.63	0.001	6.32033	2.66	Common
10508663	Laptm5	lysosomal-associated protein transmembrane 5	NM_010686	16792	Mm.271868	8661146, 8839844, 9611252, 10349636, 10922068, 11042159, 11076861, 11217851, 12466851, 12477932, 12904583, 14610273, 15368895, 15489334, 16141072, 16141073, 17967808, 18619870, 20519653, 21267068, 21677750	GO:0005764: lysosome, GO:0005765: lysosomal membrane, GO:0005887: integral to plasma membrane, GO:0006810: transport, GO:0016020: membrane, GO:0016021: integral to membrane	04142: Lysosome	5.74	0.001	2.09943	1.07	Common
10523134	Pf4	platelet factor 4	NM_019932	56744	Mm.332490	9708806, 10319581, 10349636, 11042159, 11076861, 11217851, 11301191, 11369593, 11468158, 11588041, 12080938, 12439624, 12466851, 12477932, 12755332, 12819125, 14764524, 15531763, 15613031, 15964840, 16141072, 16141073, 16602821, 16757682, 16961586, 17495129, 17540840, 17673674, 17848616, 17914028, 18000617, 18174362, 18213587, 18248618, 18554416, 18692777, 19210546, 19372458, 19605848, 20162727, …	GO:0005125: cytokine activity, GO:0005576: extracellular region, GO:0005615: extracellular space, GO:0006461: protein complex assembly, GO:0006935: chemotaxis, GO:0006955: immune response, GO:0008009: chemokine activity, GO:0008201: heparin binding, GO:0010628: positive regulation of gene expression, GO:0010744: positive regulation of macrophage derived foam cell differentiation, GO:0016525: nega…	04060: Cytokine-cytokine receptor interaction, 04062: Chemokine signaling pathway	5.87	0.001	1.59107	0.67	Common
10532678	F830115B05Rik	RIKEN cDNA F830115B05 gene	AK157047	100038385	Mm.482249	10349636, 11042159, 11076861, 11217851, 12466851, 16141072, 16141073			-5.65	0.001	0.632878	-0.66	Common
10536563	Cftr	cystic fibrosis transmembrane conductance regulator homolog	NM_021050	12638	Mm.15621	1284480, 1284640, 1355249, 1377165, 1380723, 1380724, 1382232, 1385049, 1712752, 1716243, 1717363, 1720548, 2475911, 7482032, 7491981, 7504552, 7505691, 7508188, 7510877, 7515571, 7518307, 7518412, 7524148, 7526924, 7527588, 7533607, 7534985, 7537458, 7540910, 7544595, 7545404, 7545494, 7556083, 7558022, 7560099, 7681548, 7685652, 7689012, 7691356, 7714835, 7864068, 7949729, 8048488, 8268652, 828…	GO:0000166: nucleotide binding, GO:0005216: ion channel activity, GO:0005254: chloride channel activity, GO:0005260: channel-conductance-controlling ATPase activity, GO:0005524: ATP binding, GO:0005737: cytoplasm, GO:0005768: endosome, GO:0005769: early endosome, GO:0005902: microvillus, GO:0006200: ATP catabolic process, GO:0006695: cholesterol biosynthetic process, GO:0006810: transport, GO:000…	02010: ABC transporters, 04971: Gastric acid secretion, 04972: Pancreatic secretion, 04976: Bile secretion	5.95	0.001	4.85678	2.28	Common
10542214	Klrd1	killer cell lectin-like receptor, subfamily D, member 1	NM_010654	16643	Mm.391515	9464811, 9600963, 9914339, 10349636, 10436186, 10438936, 10464175, 10601355, 10671213, 10860661, 10940084, 11042159, 11076861, 11217851, 11782535, 11870631, 11907085, 11994449, 12097371, 12393468, 12421909, 12466851, 12477932, 12574337, 12672064, 14530345, 14707119, 15714583, 15746081, 15827137, 16141072, 16141073, 16670321, 16973387, 17878358, 18096998, 18298548, 18451996, 19801519, 21151939, 21…	GO:0004872: receptor activity, GO:0005488: binding, GO:0005529: sugar binding, GO:0009897: external side of plasma membrane, GO:0016020: membrane, GO:0016021: integral to membrane	04612: Antigen processing and presentation, 04650: Natural killer cell mediated cytotoxicity, 05332: Graft-versus-host disease	5.68	0.001	1.58008	0.66	Common
10544273	Clec5a	C-type lectin domain family 5, member a	NM_001038604	23845	Mm.103765	10349636, 10449773, 11042159, 11076861, 11217851, 11414735, 12466851, 12477932, 14691545, 16141072, 16141073, 18496526, 19074552, 19120482, 19251634, 20212065, 20637688, 22005300	GO:0001618: viral receptor activity, GO:0001618: viral receptor activity, GO:0002076: osteoblast development, GO:0005488: binding, GO:0005515: protein binding, GO:0005529: sugar binding, GO:0005886: plasma membrane, GO:0006916: anti-apoptosis, GO:0009615: response to virus, GO:0009615: response to virus, GO:0009986: cell surface, GO:0016020: membrane, GO:0016021: integral to membrane, GO:0045087:…		5.93	0.001	3.5801	1.84	Common
10546685	Eif4e3	eukaryotic translation initiation factor 4E member 3	NM_025829	66892	Mm.32889	8889548, 10349636, 10922068, 11042159, 11076861, 11217851, 12466851, 12477932, 14610273, 15153109, 16141072, 16141073, 16602821, 16919269, 18554416, 18799693, 21267068, 21677750	GO:0003674: molecular_function, GO:0003723: RNA binding, GO:0003743: translation initiation factor activity, GO:0005575: cellular_component, GO:0005737: cytoplasm, GO:0006412: translation, GO:0006413: translational initiation, GO:0006417: regulation of translation, GO:0008150: biological_process		5.82	0.001	2.25012	1.17	Common
10548879	Mgp	matrix Gla protein	NM_008597	17313	Mm.243085	1686347, 1774075, 7754814, 8342023, 9052783, 9182762, 9182763, 10213384, 10349636, 11042159, 11076861, 11217851, 11400162, 11518254, 11739279, 11952797, 12193585, 12205107, 12391016, 12466851, 12477932, 12514121, 12952208, 14681479, 15489334, 15833911, 15976027, 16141072, 16141073, 16602821, 16612082, 17068135, 17189522, 17407158, 17670744, 17873295, 17942075, 18287559, 18719210, 19350115, 194193…	GO:0001503: ossification, GO:0005509: calcium ion binding, GO:0005576: extracellular region, GO:0005615: extracellular space, GO:0005783: endoplasmic reticulum, GO:0006461: protein complex assembly, GO:0007275: multicellular organismal development, GO:0030154: cell differentiation, GO:0030324: lung development, GO:0030500: regulation of bone mineralization, GO:0031012: extracellular matrix, GO:00…		5.85	0.001	2.23457	1.16	Common
10559207	Lsp1	lymphocyte specific 1	NM_019391	16985	Mm.234003	3263441, 7706408, 7775393, 7935501, 8340356, 8417117, 8468046, 8537319, 8596017, 8838798, 8995217, 9745043, 10349636, 10922068, 10961883, 11042159, 11076861, 11217851, 11261799, 12077272, 12466851, 12477932, 14610273, 14729942, 15188402, 15489334, 15684321, 16141072, 16141073, 17003510, 17296787, 17481585, 18040084, 18580965, 21030556, 21267068	GO:0003779: actin binding, GO:0004871: signal transducer activity, GO:0005794: Golgi apparatus, GO:0005886: plasma membrane, GO:0006915: apoptotic process, GO:0006935: chemotaxis, GO:0006952: defense response, GO:0007010: cytoskeleton organization, GO:0007165: signal transduction, GO:0016020: membrane		5.66	0.001	2.2974	1.2	Common
10564713	Mfge8	milk fat globule-EGF factor 8 protein	NM_008594	17304	Mm.1451	2122462, 7490078, 8541316, 8780713, 8889548, 9027496, 9101712, 9546740, 9920772, 10349636, 10922068, 10960788, 11042159, 11076861, 11217851, 12000961, 12466851, 12477932, 12520002, 12904583, 12941270, 14610273, 15004195, 15114675, 15155946, 15284116, 15302904, 15489334, 15782199, 15834428, 15951990, 15982908, 16141072, 16141073, 16195353, 16275924, 16401186, 16537572, 17167398, 17299048, 17322377…	GO:0001525: angiogenesis, GO:0001786: phosphatidylserine binding, GO:0005178: integrin binding, GO:0005576: extracellular region, GO:0005615: extracellular space, GO:0006910: phagocytosis, recognition, GO:0006911: phagocytosis, engulfment, GO:0007155: cell adhesion, GO:0007338: single fertilization, GO:0008429: phosphatidylethanolamine binding, GO:0009897: external side of plasma membrane, GO:001…		5.93	0.001	3.50642	1.81	Common
10583586	Slc44a2	solute carrier family 44, member 2	NM_152808	68682	Mm.148425	8889548, 10349636, 10922068, 11042159, 11076861, 11125038, 11217851, 12466851, 12477932, 12904583, 14610273, 14681479, 15489334, 15782199, 16141072, 16141073, 18799693, 21267068	GO:0004871: signal transducer activity, GO:0005575: cellular_component, GO:0006810: transport, GO:0007165: signal transduction, GO:0016020: membrane, GO:0016021: integral to membrane, GO:0043123: positive regulation of I-kappaB kinase/NF-kappaB cascade		5.84	0.001	1.86607	0.9	Common
10586844	Adam10	a disintegrin and metallopeptidase domain 10	NM_007399	11487	Mm.3037	8889548, 9244301, 9441766, 9618175, 10349636, 10523497, 10922068, 10958785, 11032903, 11042159, 11076861, 11217851, 11842132, 12176995, 12354787, 12466851, 12477932, 12663500, 12794186, 12815056, 12960155, 14519200, 14594209, 14607778, 14761956, 14993236, 15004171, 15063736, 15128827, 15692570, 15739225, 15782199, 15907280, 15958533, 16054021, 16141072, 16141073, 16199880, 16236709, 16624814, 167…	GO:0001701: in utero embryonic development, GO:0004175: endopeptidase activity, GO:0004222: metalloendopeptidase activity, GO:0005515: protein binding, GO:0005576: extracellular region, GO:0005622: intracellular, GO:0005624: membrane fraction, GO:0005634: nucleus, GO:0005737: cytoplasm, GO:0005794: Golgi apparatus, GO:0005798: Golgi-associated vesicle, GO:0005802: trans-Golgi network, GO:0006468:…	05010: Alzheimer's disease	5.76	0.001	1.54756	0.63	Common
10591763	Zfp810	zinc finger protein 810	NM_145612	235050	Mm.306038	10349636, 11042159, 11076861, 11217851, 12466851, 12477932, 14610273, 15618518, 16141072, 16141073, 18287559, 20059953, 20412781, 21677750	GO:0003674: molecular_function, GO:0005575: cellular_component, GO:0008150: biological_process, GO:0046872: metal ion binding		5.62	0.001	1.81504	0.86	Common
10595768	Pls1	plastin 1 (I-isoform)	NM_001033210	102502	Mm.11869	7655078, 8889548, 10349636, 10922068, 11042159, 11076861, 11217851, 12466851, 12477932, 14610273, 14756805, 16141072, 16141073, 19321664, 20551175, 21267068, 21677750	GO:0003779: actin binding, GO:0005509: calcium ion binding, GO:0005737: cytoplasm, GO:0008150: biological_process		5.66	0.001	4.92458	2.3	Common
10351293	Dpt	dermatopontin	NM_019759	56429	Mm.28935	10349636, 11042159, 11076861, 11217851, 12230512, 12466851, 12477932, 14980498, 15312129, 15489334, 16141072, 16141073, 16602821, 16877395, 16978288, 17118749, 17202853, 18287559, 20881014, 21267068	GO:0003674: molecular_function, GO:0005576: extracellular region, GO:0005578: proteinaceous extracellular matrix, GO:0005615: extracellular space, GO:0007155: cell adhesion, GO:0008285: negative regulation of cell proliferation, GO:0030199: collagen fibril organization		5.19	0.002	3.68075	1.88	Male-specific
10357158	Ralb	v-ral simian leukemia viral oncogene homolog B (ras related)	NM_022327	64143	Mm.485404	8889548, 10349636, 11025226, 11042159, 11076861, 11217851, 12466851, 12477932, 14610273, 15489334, 15782199, 16141072, 16141073, 18799693, 20679536, 21677750	GO:0000166: nucleotide binding, GO:0000910: cytokinesis, GO:0001928: regulation of exocyst assembly, GO:0003924: GTPase activity, GO:0005525: GTP binding, GO:0005622: intracellular, GO:0005886: plasma membrane, GO:0006184: GTP catabolic process, GO:0006915: apoptotic process, GO:0007049: cell cycle, GO:0007165: signal transduction, GO:0007264: small GTPase mediated signal transduction, GO:0016020…	05200: Pathways in cancer, 05212: Pancreatic cancer	5.23	0.002	1.40444	0.49	Male-specific
10361065	Mfsd7b	major facilitator superfamily domain containing 7B	NM_001081259	226844	Mm.134053	10349636, 11042159, 11076861, 11217851, 12466851, 12477932, 16141072, 16141073, 18258918, 22058337	GO:0001701: in utero embryonic development, GO:0005575: cellular_component, GO:0015232: heme transporter activity, GO:0015886: heme transport, GO:0030218: erythrocyte differentiation, GO:0035108: limb morphogenesis, GO:0035264: multicellular organism growth, GO:0042733: embryonic digit morphogenesis, GO:0046620: regulation of organ growth, GO:0048536: spleen development, GO:0060323: head morphoge…		5.19	0.002	1.79005	0.84	Male-specific
10364194	Lss	lanosterol synthase	NM_146006	16987	Mm.55075	8889548, 10051316, 10349636, 10613844, 10725249, 10922068, 11042159, 11076861, 11217851, 12466851, 12466854, 12466855, 12477932, 12520002, 14681479, 15489334, 15782199, 16141072, 16141073, 19119143, 19796621, 20096683, 21267068, 21677750	GO:0000250: lanosterol synthase activity, GO:0003824: catalytic activity, GO:0005783: endoplasmic reticulum, GO:0005792: microsome, GO:0006694: steroid biosynthetic process, GO:0006695: cholesterol biosynthetic process, GO:0008610: lipid biosynthetic process, GO:0016020: membrane, GO:0016125: sterol metabolic process, GO:0016853: isomerase activity, GO:0016866: intramolecular transferase activity	00100: Steroid biosynthesis, 01100: Metabolic pathways	5.51	0.002	3.5801	1.84	Male-specific
10368675	Marcks	myristoylated alanine rich protein kinase C substrate	NM_008538	17118	Mm.30059	1396720, 1427822, 1516135, 1618855, 1868832, 2006186, 2384168, 7588787, 7808216, 7862670, 8003009, 8406449, 8420923, 8849678, 8873759, 8922669, 9184108, 9344590, 9705223, 9826732, 9857183, 9890937, 10102037, 10349636, 10575223, 10871285, 10922068, 11042159, 11076861, 11217851, 11944910, 11973356, 12466851, 12477932, 12577052, 12675922, 12888215, 14729942, 14976350, 15031102, 15328020, 15345747, 1…	GO:0003779: actin binding, GO:0005080: protein kinase C binding, GO:0005515: protein binding, GO:0005516: calmodulin binding, GO:0005737: cytoplasm, GO:0005737: cytoplasm, GO:0005813: centrosome, GO:0005856: cytoskeleton, GO:0005938: cell cortex, GO:0016020: membrane, GO:0042585: germinal vesicle	04666: Fc gamma R-mediated phagocytosis	5.5	0.002	2.12874	1.09	Male-specific
10399924	Pik3cg	phosphoinositide-3-kinase, catalytic, gamma polypeptide	NM_020272	30955	Mm.101369, Mm.404021	9852579, 10349636, 10669416, 10669417, 10669418, 10972292, 11042159, 11054537, 11076861, 11217851, 11511514, 11714830, 11756681, 11884408, 11904423, 11911828, 12297047, 12435753, 12466851, 12477932, 12616480, 12707323, 12794110, 12796499, 14516793, 14523044, 14762792, 15046613, 15100319, 15102471, 15192701, 15231713, 15271649, 15292195, 15294162, 15294934, 15318168, 15357953, 15494014, 15579443, …	GO:0000166: nucleotide binding, GO:0002675: positive regulation of acute inflammatory response, GO:0004674: protein serine/threonine kinase activity, GO:0005488: binding, GO:0005524: ATP binding, GO:0005737: cytoplasm, GO:0005886: plasma membrane, GO:0005942: phosphatidylinositol 3-kinase complex, GO:0006468: protein phosphorylation, GO:0006897: endocytosis, GO:0006935: chemotaxis, GO:0006954: in…	00562: Inositol phosphate metabolism, 04012: ErbB signaling pathway, 04062: Chemokine signaling pathway, 04070: Phosphatidylinositol signaling system, 04150: mTOR signaling pathway, 04210: Apoptosis, 04370: VEGF signaling pathway, 04380: Osteoclast differentiation, 04510: Focal adhesion, 04620: Toll-like receptor signaling pathway, 04630: Jak-STAT signaling pathway, 04650: Natural killer cell med…	5.41	0.002	1.93187	0.95	Male-specific
10404606	Ly86	lymphocyte antigen 86	NM_010745	17084	Mm.2639	9686597, 10349636, 10359581, 10925274, 11042159, 11076861, 11217851, 11861286, 12322892, 12466851, 12477932, 14517279, 15905547, 16141072, 16141073, 16602821, 16818764, 18287559, 18492657, 19416960, 20595044, 21267068, 21386911, 21677750, 21959264	GO:0005576: extracellular region, GO:0006954: inflammatory response, GO:0045087: innate immune response		5.52	0.002	2.60268	1.38	Male-specific
10425945	Fbln1	fibulin 1	NM_010180	14114	Mm.297992	2249686, 7806231, 7844816, 7851641, 8354280, 8841408, 8850569, 9299350, 9676579, 9799840, 10022829, 10037144, 10349636, 10400671, 10544250, 11042159, 11076861, 11217851, 11238726, 11290292, 11564885, 11589703, 11733994, 11737251, 11829738, 11836357, 12122015, 12200142, 12466851, 12477932, 12520002, 12682087, 12904583, 14610273, 15489334, 15782199, 16061471, 16141072, 16141073, 16338003, 16691565,…	GO:0005509: calcium ion binding, GO:0005515: protein binding, GO:0005576: extracellular region, GO:0005578: proteinaceous extracellular matrix, GO:0005604: basement membrane, GO:0005615: extracellular space, GO:0016504: peptidase activator activity, GO:0030198: extracellular matrix organization		5.18	0.002	1.75321	0.81	Male-specific
10428376	Angpt1	angiopoietin 1	NM_009640	11600	Mm.309336	8980223, 8980224, 9204896, 9367982, 9683559, 9778514, 9846489, 10051567, 10215630, 10323857, 10335479, 10349636, 10359181, 10395786, 10446940, 10617467, 10675351, 10700190, 10943840, 11032855, 11042159, 11076861, 11084652, 11172728, 11217851, 11439183, 11500985, 11507774, 11953986, 12048246, 12060561, 12093914, 12150788, 12361603, 12368264, 12427764, 12450124, 12466851, 12469114, 12477932, 125889…	GO:0001525: angiogenesis, GO:0001525: angiogenesis, GO:0001541: ovarian follicle development, GO:0001569: patterning of blood vessels, GO:0001570: vasculogenesis, GO:0001701: in utero embryonic development, GO:0001701: in utero embryonic development, GO:0002040: sprouting angiogenesis, GO:0002092: positive regulation of receptor internalization, GO:0003160: endocardium morphogenesis, GO:0005102: …	05323: Rheumatoid arthritis	5.44	0.002	1.8025	0.85	Male-specific
10435907	Cd200r1	CD200 receptor 1	NM_021325	57781	Mm.416152	10349636, 10981966, 11042159, 11076861, 11125038, 11217851, 12466851, 12477932, 12853143, 12960329, 15187158, 15274657, 15356121, 15489334, 15557172, 15661892, 15684038, 15880066, 15946251, 16081818, 16141072, 16141073, 16354182, 16530849, 16602821, 17667818, 17670977, 17714785, 17726108, 17803680, 17982101, 18164423, 18424714, 18555631, 18660812, 19228924, 19656578, 20562862, 20735439, 21267068	GO:0004872: receptor activity, GO:0005515: protein binding, GO:0005886: plasma membrane, GO:0009897: external side of plasma membrane, GO:0016020: membrane, GO:0016021: integral to membrane		5.5	0.002	2.11404	1.08	Male-specific
10444890	Ier3	immediate early response 3	NM_133662	15937	Mm.25613	8437864, 10349636, 10922068, 11004510, 11042159, 11044609, 11076861, 11217851, 11753682, 11782530, 12466851, 12477932, 12510147, 14534530, 15799026, 16141072, 16141073, 16166241, 16602821, 19096392, 19773435, 19923449, 20467439, 20926767, 21112119	GO:0001562: response to protozoan, GO:0003085: negative regulation of systemic arterial blood pressure, GO:0005515: protein binding, GO:0005575: cellular_component, GO:0042981: regulation of apoptotic process, GO:0043065: positive regulation of apoptotic process, GO:0045732: positive regulation of protein catabolic process, GO:0045820: negative regulation of glycolysis, GO:0050728: negative regul…		5.22	0.002	1.70527	0.77	Male-specific
10454369	Fhod3	formin homology 2 domain containing 3	NM_175276	225288	Mm.329322	10349636, 10922068, 11042159, 11076861, 11217851, 12466851, 12477932, 14610273, 15966898, 16141072, 16141073, 18799693, 19658189, 19706596, 21267068	GO:0003674: molecular_function, GO:0003779: actin binding, GO:0005488: binding, GO:0005634: nucleus, GO:0005730: nucleolus, GO:0005737: cytoplasm, GO:0005856: cytoskeleton, GO:0008150: biological_process, GO:0016043: cellular component organization, GO:0030036: actin cytoskeleton organization		-5.54	0.002	0.707107	-0.5	Male-specific
10460237	Unc93b1	unc-93 homolog B1 (C. elegans)	NM_019449	54445	Mm.262094	9798653, 10349636, 11042159, 11076861, 11217851, 12466851, 12477932, 12935356, 15489334, 16141072, 16141073, 16415873, 16782034, 17452530, 17658280, 18305481, 19451267, 19574451, 20007584, 20457904, 20668698, 20865117, 21045126, 21097503, 21267068, 21677750, 21683627, 21966468, 22114338	GO:0002224: toll-like receptor signaling pathway, GO:0005622: intracellular, GO:0005764: lysosome, GO:0005768: endosome, GO:0005768: endosome, GO:0005783: endoplasmic reticulum, GO:0005783: endoplasmic reticulum, GO:0006886: intracellular protein transport, GO:0009615: response to virus, GO:0016020: membrane, GO:0016021: integral to membrane, GO:0019886: antigen processing and presentation of exo…		5.38	0.002	1.43396	0.52	Male-specific
10462887	Pde6c	phosphodiesterase 6C, cGMP specific, cone, alpha prime	NM_033614	110855	Mm.450141	11853768, 12466851, 12477932, 15489334, 16110338, 16332269, 16602821, 16723493, 16934000, 17307970, 18495199, 19014374, 19737879, 19798052, 19887631, 20238063, 20702833, 21052544, 21267068, 21297615, 21799013	GO:0000166: nucleotide binding, GO:0003824: catalytic activity, GO:0004114: 3',5'-cyclic-nucleotide phosphodiesterase activity, GO:0005886: plasma membrane, GO:0007165: signal transduction, GO:0007601: visual perception, GO:0007603: phototransduction, visible light, GO:0008081: phosphoric diester hydrolase activity, GO:0008152: metabolic process, GO:0016020: membrane, GO:0016787: hydrolase activi…	00230: Purine metabolism	-5.45	0.002	0.566442	-0.82	Male-specific
10474129	Pamr1	peptidase domain containing associated with muscle regeneration 1	NM_173749	210622	Mm.28649, Mm.431895	10349636, 11042159, 11076861, 11125038, 11217851, 12466851, 12477932, 15111323, 16141072, 16141073, 18554416, 20562862, 21267068, 21677750	GO:0003824: catalytic activity, GO:0004252: serine-type endopeptidase activity, GO:0005576: extracellular region, GO:0006508: proteolysis		5.56	0.002	2.92817	1.55	Male-specific
10483865	Fkbp7	FK506 binding protein 7	NM_010222	14231	Mm.24720	9806833, 10349636, 11042159, 11076861, 11217851, 11507212, 12466851, 12477932, 14960307, 15489334, 15582152, 16141072, 16141073, 16602821, 17223077, 17425118, 21267068, 21527244, 21677750	GO:0000413: protein peptidyl-prolyl isomerization, GO:0003755: peptidyl-prolyl cis-trans isomerase activity, GO:0005509: calcium ion binding, GO:0005515: protein binding, GO:0005528: FK506 binding, GO:0005783: endoplasmic reticulum, GO:0005783: endoplasmic reticulum, GO:0006457: protein folding, GO:0016020: membrane, GO:0016853: isomerase activity, GO:0018208: peptidyl-proline modification		5.36	0.002	1.69349	0.76	Male-specific
10494271	Ctss	cathepsin S	NM_021281	13040	Mm.3619	8157683, 9096102, 9516475, 9729401, 9811821, 10072072, 10072073, 10349636, 10395917, 10748235, 10760593, 11005868, 11042159, 11076861, 11172053, 11217851, 11754813, 11813165, 11854359, 11884425, 12163455, 12186844, 12466851, 12477932, 12600886, 12639996, 14607896, 14610273, 15308097, 15661874, 15661938, 15905550, 15944319, 15947738, 16094690, 16141072, 16141073, 16286017, 16313367, 16365041, 1639…	GO:0004197: cysteine-type endopeptidase activity, GO:0005764: lysosome, GO:0005764: lysosome, GO:0006508: proteolysis, GO:0008152: metabolic process, GO:0008233: peptidase activity, GO:0008234: cysteine-type peptidase activity, GO:0009986: cell surface, GO:0016020: membrane, GO:0016787: hydrolase activity, GO:0043231: intracellular membrane-bounded organelle, GO:0045453: bone resorption, GO:00519…	04142: Lysosome, 04145: Phagosome, 04612: Antigen processing and presentation	5.32	0.002	2.82843	1.5	Male-specific
10497149	Wls	wntless homolog (Drosophila)	NM_026582	68151	Mm.6766	8549854, 8889548, 10349636, 11042159, 11076861, 11125038, 11217851, 11544199, 12466851, 12477932, 12520002, 14610273, 15489334, 15782199, 16141072, 16141073, 16918699, 19841259, 20214800, 20549736, 20614471, 20652957, 20813097, 21246653, 21267068, 21623369, 21652651	GO:0001707: mesoderm formation, GO:0005515: protein binding, GO:0005794: Golgi apparatus, GO:0007275: multicellular organismal development, GO:0009948: anterior/posterior axis specification, GO:0016020: membrane, GO:0016021: integral to membrane, GO:0016055: Wnt receptor signaling pathway, GO:0017147: Wnt-protein binding, GO:0031410: cytoplasmic vesicle, GO:0090263: positive regulation of canonic…		5.19	0.002	2.17347	1.12	Male-specific
10507273	Pik3r3	phosphatidylinositol 3 kinase, regulatory subunit, polypeptide 3 (p55)	NM_181585	18710	Mm.253819	7522165, 7542745, 9062339, 10349636, 11042159, 11076861, 11125038, 11217851, 12466851, 12477932, 14610273, 15489334, 16141072, 16141073, 17846664, 18287559, 21267068, 21677750, 21731673, 22171059	GO:0005515: protein binding, GO:0005942: phosphatidylinositol 3-kinase complex, GO:0008286: insulin receptor signaling pathway, GO:0016301: kinase activity, GO:0016310: phosphorylation, GO:0035014: phosphatidylinositol 3-kinase regulator activity, GO:0043551: regulation of phosphatidylinositol 3-kinase activity, GO:0043551: regulation of phosphatidylinositol 3-kinase activity, GO:0043551: regulat…	04012: ErbB signaling pathway, 04062: Chemokine signaling pathway, 04070: Phosphatidylinositol signaling system, 04150: mTOR signaling pathway, 04210: Apoptosis, 04370: VEGF signaling pathway, 04380: Osteoclast differentiation, 04510: Focal adhesion, 04620: Toll-like receptor signaling pathway, 04630: Jak-STAT signaling pathway, 04650: Natural killer cell mediated cytotoxicity, 04660: T cell rece…	5.28	0.002	1.65864	0.73	Male-specific
10511309	9930005F22Rik	RIKEN cDNA 9930005F22 gene	AK137636	100045778	Mm.435733	10349636, 11042159, 11076861, 11217851, 12466851, 16141072, 16141073, 21267068			-5.2	0.002	0.707107	-0.5	Male-specific
10513770			ENSMUST00000121364						5.44	0.002	1.68179	0.75	Male-specific
10514275	Ptplad2	protein tyrosine phosphatase-like A domain containing 2	NM_025760	66775	Mm.386788	10349636, 11042159, 11076861, 11217851, 12466851, 12477932, 14610273, 16141072, 16141073, 16602821, 21267068	GO:0003674: molecular_function, GO:0005575: cellular_component, GO:0005783: endoplasmic reticulum, GO:0006633: fatty acid biosynthetic process, GO:0008150: biological_process, GO:0008610: lipid biosynthetic process, GO:0016020: membrane, GO:0016021: integral to membrane, GO:0016829: lyase activity		5.36	0.002	2.04202	1.03	Male-specific
10515090	Cdkn2c	cyclin-dependent kinase inhibitor 2C (p18, inhibits CDK4)	NM_007671	12580	Mm.1912	7739547, 8575754, 8889548, 9040936, 9061010, 9244355, 9353252, 9372237, 9482902, 9744866, 9887329, 9988218, 10349636, 10498883, 10725249, 10773440, 10880462, 10913196, 10922068, 11042159, 11076861, 11217851, 11287627, 11544316, 11606789, 11891212, 12196289, 12381668, 12466851, 12477932, 12556487, 12668976, 14500377, 14500378, 14610273, 15107822, 15122268, 15254233, 15475001, 15489334, 15584024, 1…	GO:0000079: regulation of cyclin-dependent protein kinase activity, GO:0000082: G1/S transition of mitotic cell cycle, GO:0004861: cyclin-dependent protein kinase inhibitor activity, GO:0005634: nucleus, GO:0005737: cytoplasm, GO:0006917: induction of apoptosis, GO:0007049: cell cycle, GO:0007050: cell cycle arrest, GO:0008285: negative regulation of cell proliferation, GO:0008285: negative regul…	04110: Cell cycle	5.32	0.002	2.02792	1.02	Male-specific
10531737	Hpse	heparanase	NM_152803	15442	Mm.265786	10349636, 10395326, 11042159, 11076861, 11217851, 12460766, 12466851, 12477932, 12837765, 14610273, 14618334, 15645118, 15749484, 15760902, 15782199, 15793281, 15799822, 15806157, 15843464, 16093249, 16141072, 16141073, 16384929, 17051139, 17213834, 17507691, 17689495, 17959718, 18222122, 18316618, 18334674, 18589009, 19096032, 19360105, 19411759, 20100191, 20226534, 20399501, 20560210, 20684947,…	GO:0003824: catalytic activity, GO:0005576: extracellular region, GO:0005578: proteinaceous extracellular matrix, GO:0005634: nucleus, GO:0005634: nucleus, GO:0005764: lysosome, GO:0005975: carbohydrate metabolic process, GO:0007155: cell adhesion, GO:0007160: cell-matrix adhesion, GO:0010575: positive regulation vascular endothelial growth factor production, GO:0016020: membrane, GO:0016787: hyd…	00531: Glycosaminoglycan degradation, 01100: Metabolic pathways	5.34	0.002	2.01391	1.01	Male-specific
10538290	Snx10	sorting nexin 10	NM_028035	71982	Mm.294166	10349636, 10922068, 11042159, 11076861, 11217851, 12466851, 12477932, 14610273, 15489334, 16141072, 16141073, 16829211, 17967808, 18799693, 21267068, 21677750	GO:0005545: 1-phosphatidylinositol binding, GO:0005737: cytoplasm, GO:0005768: endosome, GO:0006810: transport, GO:0007032: endosome organization, GO:0007154: cell communication, GO:0008289: lipid binding, GO:0015031: protein transport, GO:0016020: membrane, GO:0031313: extrinsic to endosome membrane, GO:0035091: phosphatidylinositol binding		5.29	0.002	1.47427	0.56	Male-specific
10545215	Igk-V28	immunoglobulin kappa chain variable 28 (V28)	DQ078272	16114	Mm.333124	100557, 103625, 109570, 113684, 405661, 414143, 2410514, 2495249, 2563357, 2875941, 2898504, 2998983, 3082651, 3097643, 3926938, 4473725, 4547628, 4638343, 6170937, 6409088, 6411613, 6437974, 6766165, 8100806, 8566019, 8618913, 8766569, 10349636, 10427970, 11042159, 11076861, 11217851, 12466851, 12477932, 15845455, 16141072, 16141073			5.29	0.002	3.20428	1.68	Male-specific
10547177	Rassf4	Ras association (RalGDS/AF-6) domain family member 4	NM_178045	213391	Mm.257931	10349636, 11042159, 11076861, 11217851, 12466851, 12477932, 15489334, 16141072, 16141073, 18245842, 21267068, 21795538	GO:0003674: molecular_function, GO:0005575: cellular_component, GO:0007049: cell cycle, GO:0007165: signal transduction		5.57	0.002	1.85318	0.89	Male-specific
10548978	Slco1a1	solute carrier organic anion transporter family, member 1a1	NM_013797	28248	Mm.103665	10349636, 10600646, 11042159, 11076861, 11208732, 11217851, 11267661, 11279518, 12399219, 12466851, 12477932, 12810825, 12837957, 12951053, 15489334, 16141072, 16141073, 16403838, 16807376, 18703564, 18722179, 19521566, 20644253, 21267068, 21561886, 21677750, 21914718	GO:0005215: transporter activity, GO:0005624: membrane fraction, GO:0005886: plasma membrane, GO:0005887: integral to plasma membrane, GO:0005887: integral to plasma membrane, GO:0006810: transport, GO:0006811: ion transport, GO:0008514: organic anion transmembrane transporter activity, GO:0015711: organic anion transport, GO:0016020: membrane, GO:0016021: integral to membrane, GO:0016323: basola…	04976: Bile secretion	-5.27	0.002	0.106579	-3.23	Male-specific
10554945	Prcp	prolylcarboxypeptidase (angiotensinase C)	NM_028243	72461	Mm.389969	7490078, 10349636, 11042159, 11076861, 11217851, 12466851, 12477932, 12520002, 12904583, 14610273, 15489334, 16141072, 16141073, 19620781, 21267068, 21297000, 21677750	GO:0003674: molecular_function, GO:0004180: carboxypeptidase activity, GO:0005575: cellular_component, GO:0005764: lysosome, GO:0006508: proteolysis, GO:0008150: biological_process, GO:0008233: peptidase activity, GO:0008236: serine-type peptidase activity, GO:0016787: hydrolase activity	04974: Protein digestion and absorption	5.57	0.002	1.84038	0.88	Male-specific
10557177	Prkcb	protein kinase C, beta	NM_008855	18751	Mm.207496, Mm.446371	1535334, 2402470, 2590242, 7513693, 7537734, 7606770, 7734624, 7760054, 7873880, 7985811, 8499656, 8670417, 8889548, 8922669, 8948582, 9256480, 9368018, 9410895, 9486851, 9653087, 10330400, 10349636, 10391924, 10499500, 10557356, 10688834, 10766820, 10879655, 10882525, 10934237, 11042159, 11076861, 11217851, 11299230, 11668067, 11805327, 11880265, 12070292, 12114511, 12117979, 12118249, 12149258,…	GO:0000166: nucleotide binding, GO:0003682: chromatin binding, GO:0004672: protein kinase activity, GO:0004674: protein serine/threonine kinase activity, GO:0004697: protein kinase C activity, GO:0004697: protein kinase C activity, GO:0005080: protein kinase C binding, GO:0005246: calcium channel regulator activity, GO:0005515: protein binding, GO:0005524: ATP binding, GO:0005622: intracellular, …	04010: MAPK signaling pathway, 04012: ErbB signaling pathway, 04020: Calcium signaling pathway, 04062: Chemokine signaling pathway, 04070: Phosphatidylinositol signaling system, 04270: Vascular smooth muscle contraction, 04310: Wnt signaling pathway, 04370: VEGF signaling pathway, 04510: Focal adhesion, 04530: Tight junction, 04540: Gap junction, 04650: Natural killer cell mediated cytotoxicity, …	5.19	0.002	1.55833	0.64	Male-specific
10568392	Rgs10	regulator of G-protein signalling 10	NM_026418	67865	Mm.18635	8889548, 10349636, 10922068, 11042159, 11076861, 11217851, 11829488, 12466851, 12477932, 14610273, 15253936, 15284227, 16141072, 16141073, 16602821, 16964442, 16966370, 17626792, 17881498, 18716210, 20798045, 21267068, 21849548	GO:0005096: GTPase activator activity, GO:0005515: protein binding, GO:0005634: nucleus, GO:0005737: cytoplasm, GO:0005886: plasma membrane, GO:0009968: negative regulation of signal transduction, GO:0038032: termination of G-protein coupled receptor signaling pathway, GO:0043025: neuronal cell body, GO:0043197: dendritic spine, GO:0043547: positive regulation of GTPase activity, GO:0043679: axon…		5.51	0.002	2.07053	1.05	Male-specific
10573939	Lpcat2	lysophosphatidylcholine acyltransferase 2	NM_173014	270084	Mm.21463	10349636, 11042159, 11076861, 11217851, 12466851, 12477932, 15782199, 16141072, 16141073, 17182612, 18156367, 20663880, 21267068	GO:0005509: calcium ion binding, GO:0005783: endoplasmic reticulum, GO:0005783: endoplasmic reticulum, GO:0005794: Golgi apparatus, GO:0005795: Golgi stack, GO:0006663: platelet activating factor biosynthetic process, GO:0008152: metabolic process, GO:0008654: phospholipid biosynthetic process, GO:0016020: membrane, GO:0016021: integral to membrane, GO:0016044: cellular membrane organization, GO:…	00564: Glycerophospholipid metabolism, 00565: Ether lipid metabolism, 01100: Metabolic pathways	5.34	0.002	2.51403	1.33	Male-specific
10582310	Mvd	mevalonate (diphospho) decarboxylase	NM_138656	192156	Mm.28146	8889548, 10349636, 10725249, 10922068, 11042159, 11076861, 11217851, 12466851, 12477932, 12520002, 12646231, 14681479, 15782199, 16141072, 16141073, 18799693	GO:0000166: nucleotide binding, GO:0004163: diphosphomevalonate decarboxylase activity, GO:0005524: ATP binding, GO:0005625: soluble fraction, GO:0005777: peroxisome, GO:0005782: peroxisomal matrix, GO:0005829: cytosol, GO:0006694: steroid biosynthetic process, GO:0006695: cholesterol biosynthetic process, GO:0008284: positive regulation of cell proliferation, GO:0008299: isoprenoid biosynthetic …	00900: Terpenoid backbone biosynthesis, 01100: Metabolic pathways	5.57	0.002	2.94854	1.56	Male-specific
10584411									-5.26	0.002	0.773782	-0.37	Male-specific
10595909			GENSCAN00000012934						5.53	0.002	1.37554	0.46	Male-specific
10606355	Cysltr1	cysteinyl leukotriene receptor 1	NM_021476	58861	Mm.287166	8889548, 10349636, 11042159, 11076861, 11217851, 11226226, 11342226, 11705452, 11854273, 11932261, 12466851, 12477932, 14970333, 15489334, 16002666, 16081317, 16141072, 16141073, 16602821, 16756959, 16920908, 17588329, 17693579, 18931305, 19124756, 19544365, 19561298, 19822647, 20219953, 20574000, 21357742, 21488207, 21641195, 21677750	GO:0004871: signal transducer activity, GO:0004872: receptor activity, GO:0004930: G-protein coupled receptor activity, GO:0004974: leukotriene receptor activity, GO:0004974: leukotriene receptor activity, GO:0005886: plasma membrane, GO:0005887: integral to plasma membrane, GO:0006816: calcium ion transport, GO:0006935: chemotaxis, GO:0006954: inflammatory response, GO:0007165: signal transducti…	04020: Calcium signaling pathway, 04080: Neuroactive ligand-receptor interaction	5.44	0.002	2.21914	1.15	Male-specific
10606609	Tspan6	tetraspanin 6	NM_019656	56496	Mm.46701	9714763, 10349636, 10922068, 11042159, 11076861, 11217851, 12466851, 12477932, 15703188, 16141072, 16141073, 16602821, 18291621, 18554416, 21267068	GO:0004871: signal transducer activity, GO:0007165: signal transduction, GO:0016020: membrane, GO:0016021: integral to membrane, GO:0043123: positive regulation of I-kappaB kinase/NF-kappaB cascade		5.33	0.002	2.20381	1.14	Male-specific
10358421	Rgs18	regulator of G-protein signaling 18	NM_022881	64214	Mm.253927	10349636, 11042159, 11042171, 11076861, 11217851, 11342430, 11563974, 11829488, 12466851, 12477932, 15489855, 16141072, 16141073, 17576169, 21267068, 21677750	GO:0005096: GTPase activator activity, GO:0005737: cytoplasm, GO:0005886: plasma membrane, GO:0007186: G-protein coupled receptor signaling pathway, GO:0008277: regulation of G-protein coupled receptor protein signaling pathway, GO:0009968: negative regulation of signal transduction, GO:0038032: termination of G-protein coupled receptor signaling pathway, GO:0043547: positive regulation of GTPase…		5.23	0.002	1.56917	0.65	Common
10363622	Pbld2	phenazine biosynthesis-like protein domain containing 2	NM_026085	67307	Mm.368563	10349636, 11042159, 11076861, 11217851, 12466851, 12477932, 14610273, 15489334, 16141072, 16141073, 16602821, 18554416, 18799693, 21267068, 21677750	GO:0003674: molecular_function, GO:0003824: catalytic activity, GO:0005575: cellular_component, GO:0008150: biological_process, GO:0009058: biosynthetic process, GO:0016853: isomerase activity		-5.37	0.002	0.517632	-0.95	Common
10368144	Tnfaip3	tumor necrosis factor, alpha-induced protein 3	NM_009397	21929	Mm.116683	7836754, 9610637, 10349636, 10385526, 11009421, 11042159, 11076861, 11217851, 11390377, 11544199, 11973313, 12466851, 12477932, 14614151, 15226823, 15334086, 15618518, 15962316, 16141072, 16141073, 16919269, 16936197, 17389268, 17703191, 17709380, 17982095, 18006655, 18223652, 18239685, 18268035, 18287559, 18342009, 18676814, 18952128, 19252225, 19412163, 19570823, 19826422, 19877201, 19912257, 2…	GO:0001922: B-1 B cell homeostasis, GO:0002020: protease binding, GO:0002237: response to molecule of bacterial origin, GO:0002237: response to molecule of bacterial origin, GO:0002315: marginal zone B cell differentiation, GO:0002632: negative regulation of granuloma formation, GO:0002634: regulation of germinal center formation, GO:0002637: regulation of immunoglobulin production, GO:0003677: D…	04621: NOD-like receptor signaling pathway	5.21	0.002	1.94531	0.96	Common
10368918	Sobp	sine oculis-binding protein homolog (Drosophila)	NM_175407	109205	Mm.153750	10349636, 11042159, 11076861, 11217851, 12466851, 12477932, 16141072, 16141073, 16235133, 16545802, 16962269, 18579736, 21035105, 21677750	GO:0007605: sensory perception of sound, GO:0007626: locomotory behavior, GO:0042472: inner ear morphogenesis, GO:0046872: metal ion binding		5.49	0.002	1.51572	0.6	Common
10369842			ENSMUST00000099633						5.47	0.002	4.65893	2.22	Common
10373093	Dtx3	deltex 3 homolog (Drosophila)	NM_030714	80904	Mm.271724	10349636, 11042159, 11076861, 11125038, 11217851, 11226752, 12466851, 12477932, 14610273, 15618518, 15782199, 16141072, 16141073, 18287559, 18799693, 21267068, 21677750	GO:0005515: protein binding, GO:0005575: cellular_component, GO:0005737: cytoplasm, GO:0007219: Notch signaling pathway, GO:0007219: Notch signaling pathway, GO:0008270: zinc ion binding, GO:0046872: metal ion binding	04330: Notch signaling pathway	5.48	0.002	1.60214	0.68	Common
10393559	Timp2	tissue inhibitor of metalloproteinase 2	NM_011594	21858	Mm.206505	1427908, 1427919, 1601312, 1639268, 1851244, 7490456, 7509775, 7626795, 7743917, 7768998, 7918391, 8352925, 8674034, 8674412, 8743942, 8862765, 8872958, 8889548, 9013889, 9108368, 9285822, 9291579, 9325265, 9371744, 9417058, 9648071, 10076570, 10090151, 10225966, 10232461, 10349636, 10374394, 10621841, 10725249, 10731089, 10827175, 10827176, 10922068, 10952938, 10985432, 11042159, 11052264, 11076…	GO:0005178: integrin binding, GO:0005178: integrin binding, GO:0005576: extracellular region, GO:0005604: basement membrane, GO:0005615: extracellular space, GO:0008047: enzyme activator activity, GO:0008191: metalloendopeptidase inhibitor activity, GO:0008191: metalloendopeptidase inhibitor activity, GO:0008191: metalloendopeptidase inhibitor activity, GO:0008285: negative regulation of cell pro…		5.23	0.002	2.63902	1.4	Common
10420891	Scara3	scavenger receptor class A, member 3	NM_172604	219151	Mm.344095	8889548, 10349636, 11042159, 11076861, 11125038, 11217851, 12466851, 12477932, 15489334, 16141072, 16141073, 18287559, 18554416, 18973680, 21267068, 21677750, 22008794	GO:0003674: molecular_function, GO:0005575: cellular_component, GO:0005581: collagen, GO:0005783: endoplasmic reticulum, GO:0005794: Golgi apparatus, GO:0008150: biological_process, GO:0016020: membrane, GO:0016021: integral to membrane		5.51	0.002	5.1337	2.36	Common
10421697	9030625A04Rik	RIKEN cDNA 9030625A04 gene	BC116748	210808	Mm.89278	8889548, 10349636, 11042159, 11076861, 11125038, 11217851, 12466851, 12477932, 16141072, 16141073, 18799693, 21267068, 21677750	GO:0003674: molecular_function, GO:0005575: cellular_component, GO:0008150: biological_process		5.19	0.002	2.31338	1.21	Common
10425321	Apobec3	apolipoprotein B mRNA editing enzyme, catalytic polypeptide 3	NM_001160415	80287	Mm.284059, Mm.432615	284359, 286744, 293683, 1541833, 2157836, 7884913, 9223268, 9765497, 10349636, 10438878, 11042159, 11076861, 11217851, 12167863, 12466850, 12466851, 12477932, 12520002, 12683974, 12859895, 14610273, 14681479, 15269786, 15489334, 15674295, 16055735, 16141072, 16141073, 16527742, 17020885, 17052331, 17259974, 17967065, 18032489, 18434399, 18509452, 18572219, 18702815, 18772436, 18786991, 18799693, …	GO:0003824: catalytic activity, GO:0005737: cytoplasm, GO:0008152: metabolic process, GO:0008270: zinc ion binding, GO:0009615: response to virus, GO:0010529: negative regulation of transposition, GO:0010529: negative regulation of transposition, GO:0016787: hydrolase activity, GO:0016814: hydrolase activity, acting on carbon-nitrogen (but not peptide) bonds, in cyclic amidines, GO:0046872: metal…		5.21	0.002	2.8481	1.51	Common
10427471	Osmr	oncostatin M receptor	NM_011019	18414	Mm.10760	9584176, 9920829, 10205167, 10349636, 11042159, 11076861, 11217851, 12049776, 12466851, 12477932, 12814362, 12831858, 12855584, 12874218, 14985435, 14999682, 15012602, 15893881, 16141072, 16141073, 16602821, 16926070, 17379762, 18430728, 18617288, 18641356, 18927239, 20051625, 21267068, 21677750	GO:0004872: receptor activity, GO:0004896: cytokine receptor activity, GO:0004924: oncostatin-M receptor activity, GO:0005887: integral to plasma membrane, GO:0005900: oncostatin-M receptor complex, GO:0007166: cell surface receptor signaling pathway, GO:0008284: positive regulation of cell proliferation, GO:0016020: membrane, GO:0016021: integral to membrane, GO:0019221: cytokine-mediated signal…	04060: Cytokine-cytokine receptor interaction, 04630: Jak-STAT signaling pathway	5.19	0.002	2.39496	1.26	Common
10427918	Fam105a	family with sequence similarity 105, member A	BC052328	223433	Mm.266485	8889548, 10349636, 11042159, 11076861, 11217851, 11544199, 12466851, 12477932, 15489334, 16141072, 16141073, 21267068, 21677750	GO:0003674: molecular_function, GO:0005575: cellular_component, GO:0008150: biological_process		5.26	0.002	2.18859	1.13	Common
10429856	Spatc1	spermatogenesis and centriole associated 1	NM_028852	74281	Mm.159156	10349636, 11042159, 11076861, 11217851, 12466851, 12477932, 14610273, 15280373, 16141072, 16141073, 20542897	GO:0005515: protein binding, GO:0005737: cytoplasm, GO:0005813: centrosome, GO:0005856: cytoskeleton, GO:0008150: biological_process, GO:0043015: gamma-tubulin binding		5.38	0.002	2.54912	1.35	Common
10430993	1700001L05Rik	RIKEN cDNA 1700001L05 gene	NR_027980	69291	Mm.66794	10349636, 10922068, 11042159, 11076861, 11217851, 12466851, 12477932, 14610273, 16141072, 16141073			-5.38	0.002	0.41466	-1.27	Common
10432527	Lass5	LAG1 homolog, ceramide synthase 5	NM_028015	71949	Mm.390821	8889548, 10349636, 10725249, 10922068, 11042159, 11076861, 11217851, 12297269, 12466851, 12477932, 12912983, 14610273, 15489334, 15618518, 15772421, 15782199, 15823095, 16100120, 16141072, 16141073, 17609214, 17977534, 18287559, 19393694, 20059953, 20211142, 20412781, 20932939, 21267068	GO:0003677: DNA binding, GO:0003700: sequence-specific DNA binding transcription factor activity, GO:0005634: nucleus, GO:0005783: endoplasmic reticulum, GO:0005792: microsome, GO:0006355: regulation of transcription, DNA-dependent, GO:0008610: lipid biosynthetic process, GO:0016020: membrane, GO:0016021: integral to membrane, GO:0030148: sphingolipid biosynthetic process, GO:0043565: sequence-sp…		5.33	0.002	1.89212	0.92	Common
10441902	Smoc2	SPARC related modular calcium binding 2	NM_022315	64074	Mm.30162	10349636, 11042159, 11076861, 11217851, 11668390, 12466851, 12477932, 12741954, 15489334, 15998744, 16141072, 16141073, 16602821, 16774925, 16964442, 16966370, 17989364, 18287559, 18582461, 18757743, 19146932, 19334288, 19842175, 19884258	GO:0005509: calcium ion binding, GO:0005539: glycosaminoglycan binding, GO:0005576: extracellular region, GO:0005578: proteinaceous extracellular matrix, GO:0005604: basement membrane, GO:0005614: interstitial matrix, GO:0007165: signal transduction, GO:0008201: heparin binding, GO:0010811: positive regulation of cell-substrate adhesion, GO:0030198: extracellular matrix organization, GO:0031012: …		5.42	0.002	2.08493	1.06	Common
10445293	Pla2g7	phospholipase A2, group VII (platelet-activating factor acetylhydrolase, plasma)	NM_013737	27226	Mm.9277	7592717, 7700381, 10349636, 10922068, 11042159, 11076861, 11217851, 11833932, 12466851, 12477932, 12551946, 14681479, 16141072, 16141073, 16371369, 16595606, 16602821, 17239249, 17903175, 17908960, 18434304, 18973680, 19164599, 20331434, 21267068, 21350016, 21677750, 21909350	GO:0003847: 1-alkyl-2-acetylglycerophosphocholine esterase activity, GO:0005543: phospholipid binding, GO:0005576: extracellular region, GO:0006954: inflammatory response, GO:0016042: lipid catabolic process, GO:0016787: hydrolase activity, GO:0034362: low-density lipoprotein particle, GO:0034374: low-density lipoprotein particle remodeling, GO:0034440: lipid oxidation, GO:0034441: plasma lipopro…	00565: Ether lipid metabolism, 01100: Metabolic pathways	5.57	0.002	3.605	1.85	Common
10447224	Dync2li1	dynein cytoplasmic 2 light intermediate chain 1	NM_172256	213575	Mm.246119	7671812, 10349636, 11042159, 11076861, 11125038, 11217851, 12466851, 12477932, 12802074, 14610273, 14613977, 15121860, 15371312, 16141072, 16141073, 16260502, 17251353, 20148032, 21267068	GO:0003674: molecular_function, GO:0003774: motor activity, GO:0005737: cytoplasm, GO:0005856: cytoskeleton, GO:0005874: microtubule, GO:0005929: cilium, GO:0007275: multicellular organismal development, GO:0007368: determination of left/right symmetry, GO:0008152: metabolic process, GO:0030030: cell projection organization, GO:0030286: dynein complex, GO:0030990: intraflagellar transport particl…	04962: Vasopressin-regulated water reabsorption	5.26	0.002	1.85318	0.89	Common
10447383	Epcam	epithelial cell adhesion molecule	NM_008532	17075	Mm.4259	1729376, 2326198, 8566052, 8617310, 10349636, 10512203, 10585755, 10615264, 11042159, 11076861, 11217851, 11358833, 11812828, 12466851, 12477932, 12520002, 14610273, 15793245, 15840001, 16141072, 16141073, 16545622, 16602821, 17328885, 17599412, 17694573, 17882221, 17981779, 18025791, 18554416, 18799149, 18799693, 19002182, 19015306, 19097184, 19369401, 19429791, 19527784, 20046825, 20404099, 212…	GO:0005886: plasma membrane, GO:0005923: tight junction, GO:0008284: positive regulation of cell proliferation, GO:0009986: cell surface, GO:0016020: membrane, GO:0016021: integral to membrane, GO:0016323: basolateral plasma membrane, GO:0016324: apical plasma membrane, GO:0016328: lateral plasma membrane, GO:0030054: cell junction		5.45	0.002	5.57897	2.48	Common
10450038	Angptl4	angiopoietin-like 4	NM_020581	57875	Mm.196189	8889548, 10349636, 10698685, 10862772, 10866690, 11042159, 11076861, 11217851, 11953136, 12401877, 12466851, 12477932, 12819125, 14583458, 14610273, 14656967, 15112104, 15190076, 15292369, 15489334, 15505215, 15659544, 15837923, 15863837, 15870027, 16081640, 16141072, 16141073, 16272564, 16602821, 16717449, 16837853, 16870142, 17068295, 17088546, 17130448, 17202268, 17210919, 17213385, 17579277, …	GO:0004857: enzyme inhibitor activity, GO:0005102: receptor binding, GO:0005576: extracellular region, GO:0005576: extracellular region, GO:0005578: proteinaceous extracellular matrix, GO:0005615: extracellular space, GO:0005615: extracellular space, GO:0007165: signal transduction, GO:0009267: cellular response to starvation, GO:0043066: negative regulation of apoptotic process, GO:0043066: nega…	03320: PPAR signaling pathway	-5.42	0.002	0.351111	-1.51	Common
10452485	Rab31	RAB31, member RAS oncogene family	NM_133685	106572	Mm.29274	8889548, 10349636, 11042159, 11076861, 11217851, 12466851, 12477932, 14610273, 15489334, 15782199, 16141072, 16141073, 16923123, 17189207, 18799693, 19725050, 21267068	GO:0000166: nucleotide binding, GO:0005525: GTP binding, GO:0005622: intracellular, GO:0005769: early endosome, GO:0005770: late endosome, GO:0005802: trans-Golgi network, GO:0005886: plasma membrane, GO:0007264: small GTPase mediated signal transduction, GO:0015031: protein transport, GO:0016020: membrane, GO:0048193: Golgi vesicle transport	04144: Endocytosis	5.3	0.002	2.23457	1.16	Common
10456488	Cep192	centrosomal protein 192	NM_027556	70799	Mm.30857	8889548, 10349636, 11042159, 11076861, 11125038, 11217851, 11544199, 12466851, 12477932, 12520002, 12693553, 12904583, 14610273, 16141072, 16141073, 17967808, 18207742, 18799693, 21267068	GO:0000242: pericentriolar material, GO:0005737: cytoplasm, GO:0005737: cytoplasm, GO:0005813: centrosome, GO:0005813: centrosome, GO:0005814: centriole, GO:0007020: microtubule nucleation, GO:0007094: mitotic cell cycle spindle assembly checkpoint, GO:0010923: negative regulation of phosphatase activity, GO:0019902: phosphatase binding, GO:0046599: regulation of centriole replication, GO:0046605…		5.28	0.002	2.71321	1.44	Common
10464137	9930023K05Rik	RIKEN cDNA 9930023K05 gene	NM_172641	226245	Mm.156742	10349636, 11042159, 11076861, 11217851, 12466851, 12477932, 16141072, 16141073, 21267068	GO:0003674: molecular_function, GO:0005543: phospholipid binding, GO:0005575: cellular_component, GO:0008150: biological_process		5.35	0.002	2.71321	1.44	Common
10469457	Plxdc2	plexin domain containing 2	NM_026162	67448	Mm.313938, Mm.394655	8889548, 10349636, 10725249, 10922068, 11042159, 11076861, 11217851, 11242070, 11559528, 12466851, 12477932, 12520002, 15489334, 15574754, 16141072, 16141073, 17145500, 17280871, 20460368, 20562862, 21267068, 21283688, 21677750	GO:0005886: plasma membrane, GO:0016020: membrane, GO:0016021: integral to membrane		5.48	0.002	3.07375	1.62	Common
10469581	Etl4	enhancer trap locus 4	NM_001177631	208618	Mm.237935	1283314, 2827169, 8318736, 8358169, 8889548, 9706697, 10349636, 10512203, 10885754, 10922068, 11042159, 11076861, 11217851, 12466851, 12477932, 12520002, 12522145, 12904583, 14610273, 15840001, 16141072, 16141073, 16204209, 17953485, 17967808, 18799693, 19521566, 19668217, 20139417, 21069351, 21111815, 21267068, 21677750	GO:0005737: cytoplasm, GO:0007275: multicellular organismal development, GO:0048706: embryonic skeletal system development		5.31	0.002	1.64718	0.72	Common
10483000	Itgb6	integrin beta 6	NM_001159564	16420	Mm.98193	1431091, 8601592, 8666675, 8751373, 9664040, 9761761, 10349636, 10677534, 11042159, 11076861, 11095652, 11217851, 11413161, 12213704, 12466851, 12477932, 12634787, 12904471, 14507636, 15489334, 15963261, 16141072, 16141073, 16260650, 16710477, 16808807, 16919269, 17079689, 17200187, 17353357, 17641300, 17702893, 17916808, 18221819, 18294287, 18378634, 18385522, 18538673, 19118215, 19660040, 19717…	GO:0004872: receptor activity, GO:0005178: integrin binding, GO:0005488: binding, GO:0006954: inflammatory response, GO:0007155: cell adhesion, GO:0007160: cell-matrix adhesion, GO:0007229: integrin-mediated signaling pathway, GO:0007275: multicellular organismal development, GO:0008305: integrin complex, GO:0016020: membrane, GO:0016021: integral to membrane	04510: Focal adhesion, 04512: ECM-receptor interaction, 04810: Regulation of actin cytoskeleton, 05410: Hypertrophic cardiomyopathy (HCM), 05412: Arrhythmogenic right ventricular cardiomyopathy (ARVC), 05414: Dilated cardiomyopathy	5.34	0.002	4.37717	2.13	Common
10485445	Ehf	ets homologous factor	NM_007914	13661	Mm.10724	9600089, 10349636, 10527851, 10725249, 10922068, 11042159, 11076861, 11217851, 12466851, 12477932, 12960123, 14610273, 15489334, 15618518, 16141072, 16141073, 16602821, 16704374, 16964442, 16971476, 17609113, 17907201, 18287559, 18554416, 19000842, 19715689, 20059953, 20211142, 20412781, 21267068, 22056786	GO:0003677: DNA binding, GO:0003700: sequence-specific DNA binding transcription factor activity, GO:0005634: nucleus, GO:0006351: transcription, DNA-dependent, GO:0006355: regulation of transcription, DNA-dependent, GO:0043565: sequence-specific DNA binding, GO:0045893: positive regulation of transcription, DNA-dependent		5.18	0.002	4.37717	2.13	Common
10486396	Ehd4	EH-domain containing 4	NM_133838	98878	Mm.132226	8889548, 10349636, 10922068, 11042159, 11076861, 11125038, 11217851, 12466851, 12477932, 12904583, 15155807, 15371016, 15489334, 15782199, 16141072, 16141073, 16155252, 16602821, 17097635, 19487694, 20213691, 21267068, 21408024, 21677750	GO:0000166: nucleotide binding, GO:0003924: GTPase activity, GO:0005509: calcium ion binding, GO:0005515: protein binding, GO:0005524: ATP binding, GO:0005525: GTP binding, GO:0005768: endosome, GO:0005783: endoplasmic reticulum, GO:0005886: plasma membrane, GO:0006184: GTP catabolic process, GO:0006907: pinocytosis, GO:0016020: membrane, GO:0030100: regulation of endocytosis, GO:0032456: endocyt…	04144: Endocytosis	5.24	0.002	2.04202	1.03	Common
10492689	Pdgfc	platelet-derived growth factor, C polypeptide	NM_019971	54635	Mm.331089	8889548, 10349636, 10806482, 10922068, 10960785, 11042159, 11076861, 11217851, 11297552, 11744381, 11857815, 11940581, 12032822, 12466851, 12477932, 12651897, 12875986, 12972405, 14610273, 15061151, 15234987, 15361870, 15372073, 15728360, 16141072, 16141073, 16443219, 16830225, 16897342, 17066417, 17941048, 18184860, 18194151, 18287559, 18367558, 18460333, 19111878, 19217431, 20231377, 20489153, …	GO:0005161: platelet-derived growth factor receptor binding, GO:0005161: platelet-derived growth factor receptor binding, GO:0005576: extracellular region, GO:0005615: extracellular space, GO:0005634: nucleus, GO:0005737: cytoplasm, GO:0007171: activation of transmembrane receptor protein tyrosine kinase activity, GO:0007275: multicellular organismal development, GO:0008083: growth factor activit…	04060: Cytokine-cytokine receptor interaction, 04510: Focal adhesion, 04540: Gap junction, 04810: Regulation of actin cytoskeleton, 05215: Prostate cancer, 05218: Melanoma	5.35	0.002	2.54912	1.35	Common
10508074	Csf3r	colony stimulating factor 3 receptor (granulocyte)	NM_007782	12986	Mm.271701	2158861, 7601480, 7790005, 8143742, 8499630, 8662221, 8663376, 8704229, 8777716, 8934575, 8943846, 9012825, 9070944, 9180904, 9187659, 9324354, 9326216, 9611252, 9639496, 9691084, 9811459, 9892696, 9989983, 10349636, 10419886, 10477673, 10485650, 10718156, 10940892, 11042159, 11058581, 11076861, 11197689, 11217851, 11239451, 11756151, 11986210, 12384420, 12387736, 12466851, 12468431, 12477932, 12…	GO:0004872: receptor activity, GO:0004896: cytokine receptor activity, GO:0007155: cell adhesion, GO:0016020: membrane, GO:0016021: integral to membrane, GO:0019221: cytokine-mediated signaling pathway, GO:0030593: neutrophil chemotaxis	04060: Cytokine-cytokine receptor interaction, 04630: Jak-STAT signaling pathway, 04640: Hematopoietic cell lineage, 05200: Pathways in cancer	5.18	0.002	2.44528	1.29	Common
10517988	Slc25a34	solute carrier family 25, member 34	NM_001013780	384071	Mm.295682	8889548, 10349636, 11042159, 11076861, 11217851, 12466851, 12477932, 14681479, 16141072, 16141073, 16602821, 18614015	GO:0003674: molecular_function, GO:0005739: mitochondrion, GO:0005743: mitochondrial inner membrane, GO:0006810: transport, GO:0008150: biological_process, GO:0016020: membrane, GO:0016021: integral to membrane		-5.26	0.002	0.641713	-0.64	Common
10532744	Selplg	selectin, platelet (p-selectin) ligand	NM_009151	20345	Mm.332590, Mm.482703	8639776, 8889548, 10349636, 10601352, 10922068, 11042159, 11071658, 11076861, 11104809, 11217851, 11238599, 11564885, 11927621, 12091345, 12223514, 12370362, 12370396, 12393631, 12466851, 12477932, 12756271, 12763924, 12782720, 12858167, 12869507, 12885868, 12920054, 14592840, 14662752, 14978129, 15198951, 15304396, 15319280, 15466624, 15550557, 15661900, 15723813, 15778352, 15778363, 15843584, 1…	GO:0005515: protein binding, GO:0005529: sugar binding, GO:0005886: plasma membrane, GO:0007155: cell adhesion, GO:0016020: membrane, GO:0016021: integral to membrane, GO:0050901: leukocyte tethering or rolling	04514: Cell adhesion molecules (CAMs), 05150: Staphylococcus aureus infection	5.36	0.002	1.79005	0.84	Common
10541614	Clec4d	C-type lectin domain family 4, member d	NM_010819	17474	Mm.441101	9660840, 10349636, 11042159, 11076861, 11217851, 11841491, 12466851, 12477932, 14971047, 15368084, 16141072, 16141073, 21677750	GO:0004872: receptor activity, GO:0005488: binding, GO:0005529: sugar binding, GO:0016020: membrane, GO:0016021: integral to membrane, GO:0045087: innate immune response		5.34	0.002	2.07053	1.05	Common
10544660	Osbpl3	oxysterol binding protein-like 3	NM_027881	71720	Mm.44153	10349636, 10512203, 10922068, 11042159, 11076861, 11217851, 11544199, 12215260, 12466851, 12477932, 14610273, 15368895, 15761153, 15840001, 16141072, 16141073, 17303778, 18799693, 21267068, 21677750	GO:0003674: molecular_function, GO:0005543: phospholipid binding, GO:0005575: cellular_component, GO:0006810: transport, GO:0006869: lipid transport, GO:0008150: biological_process, GO:0008289: lipid binding		5.42	0.002	5.27803	2.4	Common
10547621	Apobec1	apolipoprotein B mRNA editing enzyme, catalytic polypeptide 1	NM_031159	11810	Mm.3333	7677778, 7768898, 8576187, 8626621, 8692961, 8824235, 8999814, 9030685, 9215539, 9240444, 9598833, 9701246, 9721221, 10349636, 10403781, 10441743, 10512203, 10574922, 10922068, 10926756, 10958808, 11042159, 11076861, 11217851, 11352992, 11389690, 11423996, 11463718, 12067909, 12122008, 12235184, 12466851, 12477932, 12683974, 12810823, 12816761, 12859895, 12896982, 13130124, 14559896, 14559972, 14…	GO:0004126: cytidine deaminase activity, GO:0006397: mRNA processing, GO:0006970: response to osmotic stress, GO:0008270: zinc ion binding, GO:0009972: cytidine deamination, GO:0010332: response to gamma radiation, GO:0016554: cytidine to uridine editing, GO:0016554: cytidine to uridine editing, GO:0016556: mRNA modification, GO:0016556: mRNA modification, GO:0016787: hydrolase activity, GO:00168…		5.38	0.002	1.89212	0.92	Common
10547657	C3ar1	complement component 3a receptor 1	NM_009779	12267	Mm.2408	9164946, 9382922, 9694514, 10349636, 10700458, 10984054, 11042159, 11067891, 11076861, 11160252, 11217851, 11948810, 12421977, 12466851, 12477932, 14604969, 15240660, 15286806, 15356170, 15383607, 15489334, 15905575, 15965475, 16034139, 16141072, 16141073, 16452172, 16461429, 16547268, 16602821, 17079327, 17363730, 17536017, 18056835, 18063050, 18328742, 18424707, 18812470, 19167760, 19270708, 19…	GO:0001850: complement component C3a binding, GO:0002430: complement receptor mediated signaling pathway, GO:0002462: tolerance induction to nonself antigen, GO:0004871: signal transducer activity, GO:0004872: receptor activity, GO:0004930: G-protein coupled receptor activity, GO:0004942: anaphylatoxin receptor activity, GO:0004943: C3a anaphylatoxin receptor activity, GO:0005886: plasma membrane…	04080: Neuroactive ligand-receptor interaction, 04610: Complement and coagulation cascades, 05150: Staphylococcus aureus infection	5.25	0.002	3.36359	1.75	Common
10555118	Pak1	p21 protein (Cdc42/Rac)-activated kinase 1	NM_011035	18479	Mm.260227	7493928, 8889548, 9160885, 10349636, 10352232, 10504302, 10967094, 11042159, 11076861, 11217851, 11604394, 11895474, 12165471, 12176333, 12176334, 12213441, 12374744, 12466851, 12477932, 12520002, 12719581, 12732616, 12950086, 14517284, 14530270, 14564011, 14580336, 14610273, 15102471, 15326355, 15345747, 15467718, 15684429, 15761153, 15775979, 15800193, 15814684, 15849194, 15996550, 16061695, 16…	GO:0000166: nucleotide binding, GO:0001666: response to hypoxia, GO:0001726: ruffle, GO:0004672: protein kinase activity, GO:0004672: protein kinase activity, GO:0004672: protein kinase activity, GO:0004674: protein serine/threonine kinase activity, GO:0004674: protein serine/threonine kinase activity, GO:0005518: collagen binding, GO:0005524: ATP binding, GO:0005624: membrane fraction, GO:000563…	04010: MAPK signaling pathway, 04012: ErbB signaling pathway, 04062: Chemokine signaling pathway, 04360: Axon guidance, 04510: Focal adhesion, 04650: Natural killer cell mediated cytotoxicity, 04660: T cell receptor signaling pathway, 04666: Fc gamma R-mediated phagocytosis, 04810: Regulation of actin cytoskeleton, 05211: Renal cell carcinoma	5.5	0.002	3.27161	1.71	Common
10569437	Phlda2	pleckstrin homology-like domain, family A, member 2	NM_009434	22113	Mm.334344	1971786, 9328465, 9499412, 9618174, 9922400, 10036981, 10349636, 10369881, 10594239, 10691133, 10907850, 10922068, 11042159, 11063728, 11076855, 11076861, 11217851, 11668390, 11719692, 12032310, 12102730, 12141432, 12374806, 12410230, 12466851, 12473685, 12477932, 12627233, 14610273, 15327781, 15489334, 15516931, 15640248, 16141072, 16141073, 16702402, 16987518, 17021040, 17245608, 17339267, 1768…	GO:0005543: phospholipid binding, GO:0005737: cytoplasm, GO:0009887: organ morphogenesis, GO:0016020: membrane		5.3	0.002	2.15846	1.11	Common
10569494	Tnfrsf22	tumor necrosis factor receptor superfamily, member 22	NM_023680	79202	Mm.261384	10349636, 11042159, 11063728, 11076861, 11217851, 12102730, 12466268, 12466851, 12473685, 12477932, 14610273, 16141072, 16141073	GO:0004872: receptor activity, GO:0005488: binding, GO:0005515: protein binding, GO:0005575: cellular_component, GO:0005576: extracellular region, GO:0005886: plasma membrane, GO:0016020: membrane, GO:0016021: integral to membrane, GO:0042981: regulation of apoptotic process, GO:0045569: TRAIL binding		5.39	0.002	1.52626	0.61	Common
10583021	Pdgfd	platelet-derived growth factor, D polypeptide	NM_027924	71785	Mm.390122	10349636, 11042159, 11076861, 11217851, 11331881, 11331882, 11940581, 11980634, 12466851, 12477932, 12629513, 12890490, 14514732, 14747375, 15271796, 15489334, 16141072, 16141073, 16224065, 18287559, 18460333, 19028801, 19884258, 20035058, 20231273, 20548288, 20562862, 20643125, 21267068, 21677750	GO:0005161: platelet-derived growth factor receptor binding, GO:0005576: extracellular region, GO:0005615: extracellular space, GO:0007275: multicellular organismal development, GO:0008083: growth factor activity, GO:0009987: cellular process, GO:0016020: membrane, GO:0050730: regulation of peptidyl-tyrosine phosphorylation, GO:0051781: positive regulation of cell division, GO:0071230: cellular r…	04060: Cytokine-cytokine receptor interaction, 04510: Focal adhesion, 04540: Gap junction, 04810: Regulation of actin cytoskeleton, 05215: Prostate cancer, 05218: Melanoma	5.36	0.002	3.07375	1.62	Common
10590631	Ccr2	chemokine (C-C motif) receptor 2	NM_009915	12772	Mm.6272	8530091, 8631787, 8662823, 8872898, 8996246, 9139699, 9342361, 9362535, 9366570, 9732872, 10208497, 10329593, 10349636, 10438957, 10479460, 10553079, 10657654, 10729219, 10751350, 10843684, 10854218, 10899907, 10940868, 10946288, 10993920, 11015448, 11024548, 11042159, 11076861, 11086100, 11120836, 11137111, 11217851, 11290802, 11466387, 11543653, 11591761, 11591787, 11717355, 11884467, 11971015,…	GO:0001525: angiogenesis, GO:0002246: wound healing involved in inflammatory response, GO:0002827: positive regulation of T-helper 1 type immune response, GO:0002829: negative regulation of type 2 immune response, GO:0004871: signal transducer activity, GO:0004872: receptor activity, GO:0004930: G-protein coupled receptor activity, GO:0004950: chemokine receptor activity, GO:0005515: protein bind…	04060: Cytokine-cytokine receptor interaction, 04062: Chemokine signaling pathway	5.42	0.002	5.06303	2.34	Common
10593668	Dmxl2	Dmx-like 2	NM_172771	235380	Mm.93636	8889548, 10349636, 10922068, 11042159, 11076861, 11217851, 12466851, 12477932, 15368895, 15782199, 16141072, 16141073, 17114649, 20810660, 21267068, 21677750	GO:0008021: synaptic vesicle, GO:0016020: membrane, GO:0017137: Rab GTPase binding, GO:0030054: cell junction, GO:0031410: cytoplasmic vesicle, GO:0045202: synapse		5.29	0.002	1.68179	0.75	Common
10593671	Dmxl2	Dmx-like 2	NM_172771	235380	Mm.93636	8889548, 10349636, 10922068, 11042159, 11076861, 11217851, 12466851, 12477932, 15368895, 15782199, 16141072, 16141073, 17114649, 20810660, 21267068, 21677750	GO:0008021: synaptic vesicle, GO:0016020: membrane, GO:0017137: Rab GTPase binding, GO:0030054: cell junction, GO:0031410: cytoplasmic vesicle, GO:0045202: synapse		5.37	0.002	1.6245	0.7	Common
10597743	Cx3cr1	chemokine (C-X3-C) receptor 1	NM_009987	13051	Mm.44065	8889548, 9918795, 10349636, 10805752, 11042159, 11076861, 11217851, 11544273, 12466851, 12477932, 12569158, 12600915, 12743318, 12871640, 12881312, 14765120, 15170355, 15347678, 15489334, 15514019, 15534368, 15653504, 15857890, 15895084, 16020514, 16141072, 16141073, 16456006, 16602821, 16675847, 16713979, 16732273, 16751386, 16760907, 16809547, 16877340, 16951167, 16982417, 17015712, 17115040, 1…	GO:0002282: microglial cell activation involved in immune response, GO:0004871: signal transducer activity, GO:0004872: receptor activity, GO:0004896: cytokine receptor activity, GO:0004930: G-protein coupled receptor activity, GO:0004950: chemokine receptor activity, GO:0005886: plasma membrane, GO:0007165: signal transduction, GO:0007186: G-protein coupled receptor signaling pathway, GO:0016020…	04060: Cytokine-cytokine receptor interaction, 04062: Chemokine signaling pathway	5.21	0.002	2.46229	1.3	Common
10597883	Ano10	anoctamin 10	NM_133979	102566	Mm.87676	10349636, 11042159, 11076861, 11217851, 12466851, 12477932, 14610273, 15782199, 16141072, 16141073, 18729231, 19059364, 20056604, 21677750	GO:0003674: molecular_function, GO:0005216: ion channel activity, GO:0005254: chloride channel activity, GO:0005622: intracellular, GO:0005886: plasma membrane, GO:0006810: transport, GO:0006811: ion transport, GO:0006821: chloride transport, GO:0008150: biological_process, GO:0016020: membrane, GO:0016021: integral to membrane, GO:0034220: ion transmembrane transport, GO:0034707: chloride channe…		5.27	0.002	1.89212	0.92	Common
10606495	Pof1b	premature ovarian failure 1B	NM_181579	69693	Mm.34964	10349636, 11042159, 11076861, 11217851, 11299520, 12466851, 15459172, 16141072, 16141073, 17123869, 21267068, 21677750	GO:0003779: actin binding		5.43	0.002	2.71321	1.44	Common
10356880	St8sia4	ST8 alpha-N-acetyl-neuraminide alpha-2,8-sialyltransferase 4	NM_009183	20452	Mm.306228	7782326, 8402911, 8690732, 9054414, 9231707, 9499389, 9516473, 9858638, 10349636, 10381338, 10884307, 10921918, 11042159, 11076861, 11217851, 12466851, 12477932, 16141072, 16141073, 16267048, 16706834, 16940046, 17050727, 17140740, 17176637, 17284175, 17682066, 18023262, 18045870, 18329813, 18981104, 19138743, 19243017, 19587240, 19619134, 20206239, 20351597, 20659171, 20833231, 21267068, 2127341…	GO:0001574: ganglioside biosynthetic process, GO:0003828: alpha-N-acetylneuraminate alpha-2,8-sialyltransferase activity, GO:0003828: alpha-N-acetylneuraminate alpha-2,8-sialyltransferase activity, GO:0005794: Golgi apparatus, GO:0006486: protein glycosylation, GO:0006491: N-glycan processing, GO:0008373: sialyltransferase activity, GO:0009311: oligosaccharide metabolic process, GO:0016020: membr…		5.14	0.003	1.69349	0.76	Male-specific
10358224	Ptprc	protein tyrosine phosphatase, receptor type, C	NM_001111316	19264	Mm.391573	61878, 62795, 1290451, 1350294, 1431091, 1454056, 1683707, 1686571, 1822988, 1834169, 1932742, 2522930, 2567701, 2574151, 2574991, 2744450, 2845400, 2885153, 2886425, 2894402, 2944116, 2948186, 2955416, 2971731, 2978372, 3037546, 3211131, 3384439, 3416634, 3417340, 3489673, 3570377, 3817907, 3864163, 4042679, 6233370, 6602762, 6607883, 6610701, 6983999, 7287081, 7477352, 7477353, 7499277, 7509278…	GO:0000187: activation of MAPK activity, GO:0001915: negative regulation of T cell mediated cytotoxicity, GO:0001916: positive regulation of T cell mediated cytotoxicity, GO:0001960: negative regulation of cytokine-mediated signaling pathway, GO:0002244: hemopoietic progenitor cell differentiation, GO:0002378: immunoglobulin biosynthetic process, GO:0002711: positive regulation of T cell mediated…	04514: Cell adhesion molecules (CAMs), 04660: T cell receptor signaling pathway, 04666: Fc gamma R-mediated phagocytosis, 05340: Primary immunodeficiency	5.02	0.003	2.08493	1.06	Male-specific
10360040	Fcgr3	Fc receptor, IgG, low affinity III	NM_010188	14131	Mm.22119	1301170, 1358808, 1372955, 1386873, 2138787, 2139735, 2476388, 2498841, 2570566, 2574151, 2591369, 2787796, 2894402, 2946078, 2971731, 3384439, 3416634, 7636231, 7664793, 8069908, 8070412, 8313472, 8552190, 8642269, 8769481, 9143687, 9200458, 9653099, 9743367, 9834201, 10051626, 10229794, 10330436, 10349636, 10395649, 10397164, 10464288, 10550549, 10572101, 10623857, 10640769, 10693874, 10770797,…	GO:0001788: antibody-dependent cellular cytotoxicity, GO:0001798: positive regulation of type IIa hypersensitivity, GO:0001805: positive regulation of type III hypersensitivity, GO:0001812: positive regulation of type I hypersensitivity, GO:0001812: positive regulation of type I hypersensitivity, GO:0001820: serotonin secretion, GO:0004872: receptor activity, GO:0005623: cell, GO:0006910: phagocy…	04145: Phagosome, 04380: Osteoclast differentiation, 04650: Natural killer cell mediated cytotoxicity, 05140: Leishmaniasis, 05150: Staphylococcus aureus infection, 05322: Systemic lupus erythematosus	4.9	0.003	1.93187	0.95	Male-specific
10363445	4632428N05Rik	RIKEN cDNA 4632428N05 gene	NM_028732	74048	Mm.273584	8889548, 10349636, 10922068, 11042159, 11076861, 11217851, 12466851, 12477932, 15449545, 15489334, 16141072, 16141073, 20042595, 20562862, 21383057, 21949185	GO:0003674: molecular_function, GO:0004872: receptor activity, GO:0005575: cellular_component, GO:0008150: biological_process, GO:0016020: membrane, GO:0016021: integral to membrane		4.99	0.003	1.52626	0.61	Male-specific
10364011	Specc1l	sperm antigen with calponin homology and coiled-coil domains 1-like	NM_153406	74392	Mm.27716	8889548, 10349636, 10922068, 11042159, 11076861, 11125038, 11217851, 12465718, 12466851, 12477932, 12520002, 14610273, 16141072, 16141073, 18799693, 20096683	GO:0003674: molecular_function, GO:0005575: cellular_component, GO:0005737: cytoplasm, GO:0005856: cytoskeleton, GO:0005921: gap junction, GO:0007049: cell cycle, GO:0008150: biological_process, GO:0030054: cell junction, GO:0051301: cell division		5.1	0.003	1.31039	0.39	Male-specific
10365104	F630110N24Rik	RIKEN cDNA F630110N24 gene	BC119790	73822	Mm.182281	8889548, 10349636, 10922068, 11042159, 11076861, 11217851, 11500834, 12466851, 12477932, 12904583, 14610273, 15489334, 16141072, 16141073, 16602821, 21267068	GO:0006810: transport, GO:0016020: membrane, GO:0016021: integral to membrane, GO:0055085: transmembrane transport		5.03	0.003	1.42405	0.51	Male-specific
10365983	Lum	lumican	NM_008524	17022	Mm.18888	7558724, 7626890, 9374517, 9439574, 9530631, 9606218, 9922406, 10348636, 10349636, 10644720, 10854782, 11006226, 11016924, 11042159, 11076861, 11076963, 11217851, 11322973, 11431438, 11784073, 12036967, 12089156, 12128073, 12381269, 12466851, 12477932, 12556382, 12766039, 12796502, 14515137, 14627958, 15031101, 15051477, 15489334, 15623759, 15849191, 16141072, 16141073, 16284245, 16384956, 166028…	GO:0005518: collagen binding, GO:0005576: extracellular region, GO:0005578: proteinaceous extracellular matrix, GO:0005578: proteinaceous extracellular matrix, GO:0005583: fibrillar collagen, GO:0005615: extracellular space		5.13	0.003	4.62675	2.21	Male-specific
10377774	Mgl2	macrophage galactose N-acetyl-galactosamine specific lectin 2	NM_145137	216864	Mm.222465	10349636, 11042159, 11076861, 11217851, 12016228, 12466851, 12477932, 14610273, 15591125, 16141072, 16141073, 18053814, 19162326, 19440334, 20304916, 21267068, 21677750	GO:0005529: sugar binding, GO:0030246: carbohydrate binding		5.06	0.003	1.59107	0.67	Male-specific
10388958	Evi2a	ecotropic viral integration site 2a	NM_001033711	14017	Mm.439665	1311971, 1346798, 1643308, 1765007, 1969921, 1971252, 2165966, 2167436, 2286379, 2567264, 2851124, 2902634, 2903254, 7474134, 7514570, 7557989, 7590247, 7601457, 7609078, 7626882, 7751941, 7767000, 7767001, 7769664, 8026534, 8188678, 8423056, 8563752, 8570653, 8661152, 8672127, 8684458, 8889548, 9098436, 9804998, 10349636, 11042159, 11076861, 11217851, 12466851, 12477932, 12696059, 15618518, 1590…	GO:0016020: membrane, GO:0016021: integral to membrane		4.94	0.003	1.85318	0.89	Male-specific
10389719	Scpep1	serine carboxypeptidase 1	NM_029023	74617	Mm.34126	8889548, 10349636, 11042159, 11076861, 11217851, 11447226, 12466851, 12477932, 12520002, 12904583, 14610273, 15582152, 15782199, 16141072, 16141073, 16461364, 16602821, 16785251, 18799693, 19187242, 19574551, 20139417, 20562862, 21677750	GO:0004180: carboxypeptidase activity, GO:0004185: serine-type carboxypeptidase activity, GO:0005576: extracellular region, GO:0005829: cytosol, GO:0006508: proteolysis, GO:0008233: peptidase activity, GO:0016787: hydrolase activity		5.15	0.003	1.50525	0.59	Male-specific
10392560	Abca9	ATP-binding cassette, sub-family A (ABC1), member 9	NM_147220	217262	Mm.291459	8889548, 10349636, 11042159, 11076861, 11217851, 12466851, 12532264, 16141072, 16141073, 16445568, 18614015, 21267068	GO:0000166: nucleotide binding, GO:0005524: ATP binding, GO:0005739: mitochondrion, GO:0006810: transport, GO:0016020: membrane, GO:0016021: integral to membrane, GO:0016887: ATPase activity, GO:0017111: nucleoside-triphosphatase activity	02010: ABC transporters	5.01	0.003	1.76541	0.82	Male-specific
10396314	Lrrc9	leucine rich repeat containing 9	NM_001142728	78257	Mm.266280	10349636, 10922068, 11042159, 11076861, 11217851, 12466851, 14610273, 16141072, 16141073, 21677750	GO:0003674: molecular_function, GO:0005575: cellular_component, GO:0008150: biological_process		4.87	0.003	2.05623	1.04	Male-specific
10399605	Adam17	a disintegrin and metallopeptidase domain 17	NM_009615	11491	Mm.27681	8889548, 9034190, 9034191, 9598327, 9755855, 9774383, 9812885, 10187843, 10224132, 10349636, 10375622, 10393218, 10433800, 10523497, 10656920, 10725249, 10799547, 10882063, 10922068, 11032903, 11042159, 11076861, 11108241, 11217851, 11254358, 11733179, 11823465, 12466851, 12477932, 12520002, 12711607, 12773386, 12814936, 12878595, 12904583, 14499647, 14515145, 14610273, 14625290, 14638693, 146731…	GO:0001666: response to hypoxia, GO:0001934: positive regulation of protein phosphorylation, GO:0002467: germinal center formation, GO:0004222: metalloendopeptidase activity, GO:0005138: interleukin-6 receptor binding, GO:0005178: integrin binding, GO:0005515: protein binding, GO:0005576: extracellular region, GO:0005737: cytoplasm, GO:0005737: cytoplasm, GO:0005886: plasma membrane, GO:0005887: …	04330: Notch signaling pathway, 05010: Alzheimer's disease	4.98	0.003	1.41421	0.5	Male-specific
10401181	Rdh11	retinol dehydrogenase 11	NM_021557	17252	Mm.291799	8018917, 10349636, 10725249, 10922068, 11042159, 11076861, 11217851, 12137953, 12466851, 12477932, 12520002, 12807874, 15489334, 15634683, 15782199, 15790565, 16141072, 16141073, 16566595, 16602821, 17003450, 17249616, 18287559, 18326732, 19686838, 20436479, 20801113, 21677750	GO:0000166: nucleotide binding, GO:0005783: endoplasmic reticulum, GO:0008152: metabolic process, GO:0016020: membrane, GO:0016021: integral to membrane, GO:0016491: oxidoreductase activity, GO:0052650: NADP-retinol dehydrogenase activity, GO:0055114: oxidation-reduction process	00830: Retinol metabolism, 01100: Metabolic pathways	4.87	0.003	2.9897	1.58	Male-specific
10402604									-4.89	0.003	0.726986	-0.46	Male-specific
10403871	Aoah	acyloxyacyl hydrolase	NM_012054	27052	Mm.314046	8889548, 10349636, 11042159, 11076861, 11217851, 12466851, 12477932, 12810692, 12904583, 14610273, 15155618, 16141072, 16141073, 16155573, 17322564, 17967808, 18287559, 18779055, 18799693, 21267068, 21849675	GO:0005576: extracellular region, GO:0006629: lipid metabolic process, GO:0008653: lipopolysaccharide metabolic process, GO:0016787: hydrolase activity, GO:0016788: hydrolase activity, acting on ester bonds, GO:0050528: acyloxyacyl hydrolase activity, GO:0050728: negative regulation of inflammatory response		5.05	0.003	2.36199	1.24	Male-specific
10411332	Hmgcr	3-hydroxy-3-methylglutaryl-Coenzyme A reductase	NM_008255	15357	Mm.485394	1352323, 2258621, 2781417, 7798939, 7803821, 8098007, 8288233, 8390965, 8647961, 8827514, 8828042, 8833906, 8889548, 9186920, 10349636, 10610183, 10891640, 10922068, 11042159, 11076861, 11208732, 11217851, 11254743, 11559353, 11792727, 12114517, 12409258, 12466851, 12477932, 12829805, 12904583, 12920113, 14610273, 14662765, 14681479, 14722362, 15178647, 15489334, 15782199, 15825828, 15845870, 161…	GO:0004420: hydroxymethylglutaryl-CoA reductase (NADPH) activity, GO:0005792: microsome, GO:0005792: microsome, GO:0006695: cholesterol biosynthetic process, GO:0006695: cholesterol biosynthetic process, GO:0006743: ubiquinone metabolic process, GO:0008284: positive regulation of cell proliferation, GO:0008299: isoprenoid biosynthetic process, GO:0008542: visual learning, GO:0009790: embryo devel…	00900: Terpenoid backbone biosynthesis, 01100: Metabolic pathways, 04976: Bile secretion	5.04	0.003	3.11666	1.64	Male-specific
10416355	Rcbtb2	regulator of chromosome condensation (RCC1) and BTB (POZ) domain containing protein 2	NM_001170694	105670	Mm.280068	10349636, 10922068, 11042159, 11076861, 11217851, 12466851, 12477932, 14610273, 15489334, 15782199, 16141072, 16141073, 18799693	GO:0003674: molecular_function, GO:0005575: cellular_component, GO:0008150: biological_process		4.98	0.003	1.33793	0.42	Male-specific
10417212	Itgbl1	integrin, beta-like 1	NM_145467	223272	Mm.383176	10349636, 11042159, 11076861, 11125038, 11217851, 12466851, 12477932, 16141072, 16141073, 16602821, 21267068	GO:0003674: molecular_function, GO:0004872: receptor activity, GO:0005488: binding, GO:0005575: cellular_component, GO:0005576: extracellular region, GO:0007155: cell adhesion, GO:0007160: cell-matrix adhesion, GO:0007229: integrin-mediated signaling pathway, GO:0008150: biological_process, GO:0008305: integrin complex		4.92	0.003	2.14355	1.1	Male-specific
10427336	Nckap1l	NCK associated protein 1 like	NM_153505	105855	Mm.30805	10349636, 11042159, 11076861, 11125038, 11217851, 11544199, 12466851, 12477932, 16141072, 16141073, 18287559, 19015308, 21267068, 21677750	GO:0001782: B cell homeostasis, GO:0001934: positive regulation of protein phosphorylation, GO:0002262: myeloid cell homeostasis, GO:0005829: cytosol, GO:0006461: protein complex assembly, GO:0030011: maintenance of cell polarity, GO:0030295: protein kinase activator activity, GO:0030593: neutrophil chemotaxis, GO:0030675: Rac GTPase activator activity, GO:0030838: positive regulation of actin fi…	04810: Regulation of actin cytoskeleton	5.02	0.003	2.09943	1.07	Male-specific
10433096	Nfe2	nuclear factor, erythroid derived 2	NM_008685	18022	Mm.457989	4404581, 7567998, 7623856, 7672357, 7706310, 7726861, 7774011, 7995373, 8107826, 8355703, 8469283, 8469289, 8586452, 8622968, 8887638, 9305852, 9324354, 9538217, 9558405, 9716588, 9811459, 10037736, 10349636, 10556187, 10744751, 10773455, 10942379, 11042159, 11076861, 11113182, 11217851, 11264184, 12379744, 12466851, 12477932, 12907454, 12920035, 14610273, 15005853, 15031212, 15059849, 15060151, …	GO:0003677: DNA binding, GO:0003700: sequence-specific DNA binding transcription factor activity, GO:0005634: nucleus, GO:0005634: nucleus, GO:0005737: cytoplasm, GO:0006351: transcription, DNA-dependent, GO:0006355: regulation of transcription, DNA-dependent, GO:0007267: cell-cell signaling, GO:0015629: actin cytoskeleton, GO:0030502: negative regulation of bone mineralization, GO:0043565: seque…		5.11	0.003	1.81504	0.86	Male-specific
10438220	Car15	carbonic anhydrase 15	NM_030558	80733	Mm.390864	8889548, 10349636, 10704284, 11042159, 11076861, 11217851, 12466851, 12477932, 14681479, 15489334, 16083424, 16141072, 16141073, 17362527, 17626619, 18336313, 19193158, 20224780, 20820888, 21267068	GO:0004089: carbonate dehydratase activity, GO:0005576: extracellular region, GO:0005624: membrane fraction, GO:0008152: metabolic process, GO:0008152: metabolic process, GO:0016829: lyase activity, GO:0046658: anchored to plasma membrane, GO:0046872: metal ion binding	00910: Nitrogen metabolism	-4.96	0.003	0.726986	-0.46	Male-specific
10439114	Iqcg	IQ motif containing G	NM_178378	69707	Mm.485493	10349636, 11042159, 11076861, 11125038, 11217851, 12466851, 12477932, 14610273, 15489334, 16141072, 16141073, 21267068, 21677750	GO:0003674: molecular_function, GO:0005575: cellular_component, GO:0008150: biological_process		4.99	0.003	1.60214	0.68	Male-specific
10440091	Col8a1	collagen, type VIII, alpha 1	NM_007739	12837	Mm.130388	1499564, 1847345, 2019595, 10349636, 11042159, 11076861, 11217851, 12466851, 12477932, 12782141, 15063777, 15489334, 16039638, 16051690, 16107646, 16141072, 16141073, 16269661, 16602821, 17425782, 18757743, 19109829, 19168440, 19401424, 21267068, 21372207	GO:0001525: angiogenesis, GO:0005576: extracellular region, GO:0005578: proteinaceous extracellular matrix, GO:0005581: collagen, GO:0005604: basement membrane, GO:0007155: cell adhesion, GO:0010811: positive regulation of cell-substrate adhesion, GO:0048593: camera-type eye morphogenesis, GO:0050673: epithelial cell proliferation		5.13	0.003	1.89212	0.92	Male-specific
10441706	1700010I14Rik	RIKEN cDNA 1700010I14 gene	NM_025851	66931	Mm.67591	10349636, 11042159, 11076861, 11125038, 11217851, 12466851, 12477932, 16141072, 16141073, 21677750	GO:0003674: molecular_function, GO:0005575: cellular_component, GO:0008150: biological_process		5.14	0.003	1.34723	0.43	Male-specific
10442194	Zfp677	zinc finger protein 677	NM_172486	210503	Mm.33443	10349636, 11042159, 11076861, 11217851, 12466851, 12477932, 15618518, 16141072, 16141073, 18287559, 20059953, 20412781	GO:0003674: molecular_function, GO:0005634: nucleus, GO:0008150: biological_process, GO:0046872: metal ion binding		4.91	0.003	1.58008	0.66	Male-specific
10445251	Gpr110	G protein-coupled receptor 110	NM_133776	77596	Mm.159950	10349636, 11042159, 11076861, 11125038, 11217851, 12466851, 12477932, 15489334, 16141072, 16141073, 21267068, 21677750	GO:0004871: signal transducer activity, GO:0004872: receptor activity, GO:0004888: transmembrane signaling receptor activity, GO:0004930: G-protein coupled receptor activity, GO:0005634: nucleus, GO:0005886: plasma membrane, GO:0007165: signal transduction, GO:0007166: cell surface receptor signaling pathway, GO:0007186: G-protein coupled receptor signaling pathway, GO:0007218: neuropeptide signa…		-5.08	0.003	0.216134	-2.21	Male-specific
10453057	Cyp1b1	cytochrome P450, family 1, subfamily b, polypeptide 1	NM_009994	13078	Mm.214016	1910294, 7505439, 7744798, 7772257, 8195121, 9367523, 9377560, 9772216, 10051580, 10349636, 10464095, 10503904, 10725249, 10871058, 10910056, 11042159, 11044609, 11076861, 11217851, 11577022, 11673863, 12464254, 12466851, 12477932, 12624268, 12745259, 14681479, 14740995, 15028720, 15359218, 15556938, 15580705, 15582647, 15752708, 15843505, 16141072, 16141073, 16377763, 16636061, 17166882, 1732502…	GO:0001525: angiogenesis, GO:0004497: monooxygenase activity, GO:0005506: iron ion binding, GO:0005783: endoplasmic reticulum, GO:0005792: microsome, GO:0005792: microsome, GO:0006725: cellular aromatic compound metabolic process, GO:0006725: cellular aromatic compound metabolic process, GO:0006725: cellular aromatic compound metabolic process, GO:0008210: estrogen metabolic process, GO:0009055: …	00140: Steroid hormone biosynthesis, 00380: Tryptophan metabolism, 00980: Metabolism of xenobiotics by cytochrome P450	4.9	0.003	2.01391	1.01	Male-specific
10457614	Aqp4	aquaporin 4	NM_009700	11829	Mm.250786	8660998, 8889548, 9143504, 9276712, 9325187, 9427293, 9468475, 9486146, 9757370, 9822113, 10021464, 10232700, 10349636, 10400615, 10613915, 10655103, 10662735, 10673041, 10737773, 10788316, 10795927, 10837338, 10856128, 10870513, 10915655, 10915657, 10960499, 11042159, 11066060, 11076861, 11217851, 11331305, 11382807, 11406631, 11514581, 11741725, 11818406, 12031518, 12034763, 12232046, 12233788,…	GO:0005215: transporter activity, GO:0005737: cytoplasm, GO:0005737: cytoplasm, GO:0005886: plasma membrane, GO:0005886: plasma membrane, GO:0005887: integral to plasma membrane, GO:0005887: integral to plasma membrane, GO:0005911: cell-cell junction, GO:0006810: transport, GO:0006833: water transport, GO:0006833: water transport, GO:0006833: water transport, GO:0007605: sensory perception of sou…	04962: Vasopressin-regulated water reabsorption, 04976: Bile secretion	-5.08	0.003	0.45376	-1.14	Male-specific
10461622	Ms4a6b	membrane-spanning 4-domains, subfamily A, member 6B	NM_027209	69774	Mm.436639	8889548, 10349636, 11042159, 11076861, 11217851, 11401424, 12466851, 12477932, 15489334, 16141072, 16141073, 18287559, 20562862, 21386911	GO:0003674: molecular_function, GO:0004872: receptor activity, GO:0005575: cellular_component, GO:0008150: biological_process, GO:0016020: membrane, GO:0016021: integral to membrane		4.87	0.003	2.34567	1.23	Male-specific
10466606	Anxa1	annexin A1	NM_010730	16952	Mm.248360	1676980, 2522299, 2974946, 7592984, 7698766, 7706559, 7768185, 7774911, 7782070, 7894166, 8013374, 8043949, 8075499, 8499657, 8587144, 8634333, 8719346, 9107690, 9525630, 9606417, 9624122, 9763662, 9826670, 9924185, 10349636, 10725249, 10876093, 10922068, 10956639, 11042159, 11076861, 11217851, 11423996, 11440986, 11741941, 12466851, 12475898, 12477932, 12516535, 12553880, 12560218, 12586783, 145…	GO:0001533: cornified envelope, GO:0002674: negative regulation of acute inflammatory response, GO:0003697: single-stranded DNA binding, GO:0003727: single-stranded RNA binding, GO:0004859: phospholipase inhibitor activity, GO:0005198: structural molecule activity, GO:0005509: calcium ion binding, GO:0005515: protein binding, GO:0005543: phospholipid binding, GO:0005544: calcium-dependent phospho…		4.91	0.003	2.25012	1.17	Male-specific
10468869	Prdx3	peroxiredoxin 3	NM_007452	11757	Mm.29821	2210385, 2583515, 7733872, 7751935, 8344960, 8360158, 8496166, 8884266, 9070923, 9636075, 10349636, 10501973, 10548725, 10632718, 10922068, 11042159, 11076861, 11217851, 11591653, 11973313, 12011429, 12466851, 12477932, 12861054, 14610273, 14651853, 15489334, 15858817, 16141072, 16141073, 17316558, 17609286, 17967808, 18077825, 18426799, 18544346, 18614015, 19086807, 19155266, 19230834, 20716930,…	GO:0001893: maternal placenta development, GO:0004601: peroxidase activity, GO:0005737: cytoplasm, GO:0005739: mitochondrion, GO:0005739: mitochondrion, GO:0005769: early endosome, GO:0006979: response to oxidative stress, GO:0006979: response to oxidative stress, GO:0007005: mitochondrion organization, GO:0008022: protein C-terminus binding, GO:0008284: positive regulation of cell proliferation,…		4.94	0.003	1.37554	0.46	Male-specific
10480347	Pip4k2a	phosphatidylinositol-5-phosphate 4-kinase, type II, alpha	NM_008845	18718	Mm.313977	8889548, 9535851, 10349636, 11042159, 11076861, 11217851, 12466851, 12477932, 14610273, 14681479, 15018809, 15489334, 16141072, 16141073, 16434494, 20622009, 21267068, 21677750	GO:0000166: nucleotide binding, GO:0005524: ATP binding, GO:0005634: nucleus, GO:0005737: cytoplasm, GO:0005886: plasma membrane, GO:0016020: membrane, GO:0016301: kinase activity, GO:0016307: phosphatidylinositol phosphate kinase activity, GO:0016309: 1-phosphatidylinositol-5-phosphate 4-kinase activity, GO:0016310: phosphorylation, GO:0016740: transferase activity, GO:0035855: megakaryocyte dev…	00562: Inositol phosphate metabolism, 04070: Phosphatidylinositol signaling system, 04810: Regulation of actin cytoskeleton	4.89	0.003	1.84038	0.88	Male-specific
10492402	Kcnab1	potassium voltage-gated channel, shaker-related subfamily, beta member 1	NM_010597	16497	Mm.316402	8824288, 9468385, 9501317, 10349636, 10454353, 10536234, 10767319, 11042159, 11076861, 11217851, 12466851, 12477932, 14511342, 15530391, 15662035, 15720404, 16141072, 16141073, 16985003, 18287559, 18614564, 19780818, 20510229	GO:0005216: ion channel activity, GO:0005244: voltage-gated ion channel activity, GO:0005249: voltage-gated potassium channel activity, GO:0005737: cytoplasm, GO:0006810: transport, GO:0006811: ion transport, GO:0006813: potassium ion transport, GO:0016021: integral to membrane, GO:0034765: regulation of ion transmembrane transport, GO:0055085: transmembrane transport, GO:0071805: potassium ion t…		5.1	0.003	1.54756	0.63	Male-specific
10499189	Fcrls	Fc receptor-like S, scavenger receptor	NM_030707	80891	Mm.45173	8889548, 10349636, 11042159, 11076861, 11217851, 12037601, 12376530, 12466851, 12477932, 15006698, 15302849, 16141072, 16141073, 16622424, 17273841, 20562862	GO:0004872: receptor activity		4.96	0.003	1.49485	0.58	Male-specific
10505445	Orm3	orosomucoid 3	NM_013623	18407	Mm.381399	1605854, 2054382, 3003086, 3977853, 12477932, 12833159	GO:0003674: molecular_function, GO:0005575: cellular_component, GO:0008150: biological_process		4.96	0.003	4.85678	2.28	Male-specific
10527158	Fscn1	fascin homolog 1, actin bundling protein (Strongylocentrotus purpuratus)	NM_007984	14086	Mm.289707	7738015, 8794867, 8889548, 9371744, 10349636, 10783262, 10922068, 11042159, 11044607, 11076861, 11217851, 12466851, 12477932, 12789270, 12904583, 14610273, 15294161, 15465486, 15741177, 15782199, 16141072, 16141073, 16602821, 16966425, 17638895, 17671164, 18608216, 18799693, 19206105, 19343791, 19729655, 20393565, 21263068, 21267068, 21632959, 21937440, 22102721	GO:0001725: stress fiber, GO:0003779: actin binding, GO:0005737: cytoplasm, GO:0005856: cytoskeleton, GO:0008144: drug binding, GO:0008144: drug binding, GO:0015629: actin cytoskeleton, GO:0016477: cell migration, GO:0016477: cell migration, GO:0030036: actin cytoskeleton organization, GO:0030054: cell junction, GO:0030175: filopodium, GO:0030175: filopodium, GO:0030674: protein binding, bridging…		4.95	0.003	1.6245	0.7	Male-specific
10534862	Pcolce	procollagen C-endopeptidase enhancer protein	NM_008788	18542	Mm.262345	1701491, 2027019, 2256940, 2689170, 7523404, 8765971, 8824813, 9126492, 9933570, 10349636, 10479448, 10575226, 10723726, 10873381, 10922068, 11013070, 11042159, 11076861, 11217851, 12393877, 12466851, 14610273, 15533722, 15782199, 16141072, 16141073, 16354695, 16602821, 17683113, 17967808, 18799693, 18973680, 20729553, 21677750	GO:0005518: collagen binding, GO:0005576: extracellular region, GO:0005581: collagen, GO:0005615: extracellular space, GO:0006508: proteolysis, GO:0008201: heparin binding, GO:0010952: positive regulation of peptidase activity, GO:0016504: peptidase activator activity		4.95	0.003	2	1	Male-specific
10537157	Akr1b10	aldo-keto reductase family 1, member B10 (aldose reductase)	NM_172398	67861	Mm.70371	10349636, 11042159, 11076861, 11217851, 12466851, 12477932, 16141072, 16141073, 18614015, 21267068, 21276782, 21677750	GO:0001758: retinal dehydrogenase activity, GO:0005739: mitochondrion, GO:0016488: farnesol catabolic process, GO:0016999: antibiotic metabolic process, GO:0045550: geranylgeranyl reductase activity, GO:0047718: indanol dehydrogenase activity		5.12	0.003	1.53688	0.62	Male-specific
10545974	Antxr1	anthrax toxin receptor 1	NM_054041	69538	Mm.232525	8889548, 10349636, 10725249, 10922068, 11042159, 11076861, 11217851, 11559528, 12466851, 12477932, 15689409, 16141072, 16141073, 16300676, 17459655, 19617532, 19622764, 21129411, 21267068, 21421844, 22104108	GO:0004872: receptor activity, GO:0004888: transmembrane signaling receptor activity, GO:0005518: collagen binding, GO:0005886: plasma membrane, GO:0007165: signal transduction, GO:0016020: membrane, GO:0016021: integral to membrane, GO:0022414: reproductive process, GO:0031258: lamellipodium membrane, GO:0031527: filopodium membrane, GO:0031532: actin cytoskeleton reorganization, GO:0034446: sub…		4.93	0.003	2.08493	1.06	Male-specific
10554574	Tm6sf1	transmembrane 6 superfamily member 1	NM_145375	107769	Mm.221412, Mm.392934	8889548, 10349636, 11042159, 11076861, 11124529, 11217851, 12466851, 12477932, 14691545, 15489334, 16141072, 16141073, 21677750	GO:0016020: membrane, GO:0016021: integral to membrane		5.01	0.003	1.67018	0.74	Male-specific
10562500	Dpy19l3	dpy-19-like 3 (C. elegans)	NM_178704	233115	Mm.257808	10349636, 11042159, 11076861, 11217851, 12466851, 12477932, 14610273, 16141072, 16141073, 21677750	GO:0003674: molecular_function, GO:0005575: cellular_component, GO:0008150: biological_process, GO:0016020: membrane, GO:0016021: integral to membrane		-5.12	0.003	0.447513	-1.16	Male-specific
10565401	Folh1	folate hydrolase	NM_016770	53320	Mm.269137	10349636, 11042159, 11076861, 11210180, 11217851, 12358725, 12466851, 12477932, 12712410, 16141072, 16141073, 16190866, 16809768, 19347959, 20308572, 21267068, 21677750, 21908619	GO:0003824: catalytic activity, GO:0004180: carboxypeptidase activity, GO:0005634: nucleus, GO:0005737: cytoplasm, GO:0005886: plasma membrane, GO:0005887: integral to plasma membrane, GO:0006508: proteolysis, GO:0006760: folic acid-containing compound metabolic process, GO:0008152: metabolic process, GO:0008233: peptidase activity, GO:0008237: metallopeptidase activity, GO:0016020: membrane, GO:…	04977: Vitamin digestion and absorption	5.12	0.003	1.41421	0.5	Male-specific
10578572	Stox2	storkhead box 2	NM_001114311	71069	Mm.23973	8889548, 10349636, 10922068, 11042159, 11076861, 11217851, 12466851, 12477932, 14610273, 14621295, 15782199, 16141072, 16141073, 17062627, 18287559, 19334288, 21267068, 21677750	GO:0003674: molecular_function, GO:0005575: cellular_component, GO:0008150: biological_process		5.16	0.003	1.81504	0.86	Male-specific
10580391	Itfg1	integrin alpha FG-GAP repeat containing 1	NM_028007	71927	Mm.61018	8889548, 9811942, 10349636, 10725249, 10922068, 11042159, 11076861, 11217851, 11591653, 12466851, 12477932, 12520002, 12598909, 12904583, 14610273, 15489334, 15747579, 15782199, 16141072, 16141073, 21267068	GO:0005515: protein binding, GO:0005575: cellular_component, GO:0005576: extracellular region, GO:0008150: biological_process, GO:0016020: membrane, GO:0016021: integral to membrane		5.06	0.003	1.26576	0.34	Male-specific
10590149	Xylb	xylulokinase homolog (H. influenzae)	NM_001033209	102448	Mm.219497	8889548, 10349636, 11042159, 11076861, 11217851, 12466851, 12477932, 14610273, 14681479, 15489334, 15782199, 16141072, 16141073, 21267068	GO:0000166: nucleotide binding, GO:0004856: xylulokinase activity, GO:0005524: ATP binding, GO:0005575: cellular_component, GO:0005975: carbohydrate metabolic process, GO:0016301: kinase activity, GO:0016310: phosphorylation, GO:0016740: transferase activity, GO:0016773: phosphotransferase activity, alcohol group as acceptor, GO:0042732: D-xylose metabolic process, GO:0046835: carbohydrate phosph…	00040: Pentose and glucuronate interconversions, 01100: Metabolic pathways	-5.13	0.003	0.768438	-0.38	Male-specific
10593050	Il10ra	interleukin 10 receptor, alpha	NM_008348	16154	Mm.379327	8120391, 8248239, 8661062, 9119402, 9371744, 9441766, 9616220, 10349636, 10922068, 11042159, 11076861, 11217851, 11594787, 12186845, 12466851, 12891551, 15245428, 15457342, 16141072, 16141073, 16160826, 16256304, 16602821, 18535177, 19188497, 19941312, 21267068, 21511184, 21518800, 21531895, 21677750	GO:0004872: receptor activity, GO:0005737: cytoplasm, GO:0016020: membrane, GO:0016021: integral to membrane	04060: Cytokine-cytokine receptor interaction, 04630: Jak-STAT signaling pathway, 05145: Toxoplasmosis	5.08	0.003	2.02792	1.02	Male-specific
10593751	AY074887	cDNA sequence AY074887	NM_145229	246735	Mm.473773	12477932, 16215930, 16963447, 18799693	GO:0003674: molecular_function, GO:0005615: extracellular space, GO:0005737: cytoplasm, GO:0007050: cell cycle arrest, GO:0008285: negative regulation of cell proliferation, GO:0008624: induction of apoptosis by extracellular signals		-4.96	0.003	0.773782	-0.37	Male-specific
10601768			ENSMUST00000119662						5.08	0.003	2.34567	1.23	Male-specific
10604713	Arhgef6	Rac/Cdc42 guanine nucleotide exchange factor (GEF) 6	NM_152801	73341	Mm.261443	8889548, 10349636, 11042159, 11076861, 11217851, 11544199, 12063400, 12466851, 12477932, 12799088, 14610273, 15761153, 16141072, 16141073, 16602821, 17105769, 18329113, 18378701, 21267068, 21677750, 21989057	GO:0005085: guanyl-nucleotide exchange factor activity, GO:0005089: Rho guanyl-nucleotide exchange factor activity, GO:0005543: phospholipid binding, GO:0005622: intracellular, GO:0005737: cytoplasm, GO:0035023: regulation of Rho protein signal transduction, GO:0035556: intracellular signal transduction, GO:0050790: regulation of catalytic activity	04810: Regulation of actin cytoskeleton, 05212: Pancreatic cancer	4.89	0.003	1.71713	0.78	Male-specific
10604974	Cetn2	centrin 2	NM_019405	26370	Mm.24643	8218402, 8597638, 8889548, 9730605, 9843852, 10349636, 10486202, 10725219, 10854409, 10922068, 11042159, 11076861, 11217851, 11250075, 12466851, 12477932, 12802058, 12840069, 14581517, 14610273, 15347651, 15489334, 15908950, 16141072, 16141073, 16247769, 17920017, 18207742, 18239929, 18269917, 20081859, 20360068, 21267068, 21677750	GO:0003676: nucleic acid binding, GO:0005509: calcium ion binding, GO:0005524: ATP binding, GO:0005622: intracellular, GO:0005634: nucleus, GO:0005737: cytoplasm, GO:0005813: centrosome, GO:0005813: centrosome, GO:0005814: centriole, GO:0005814: centriole, GO:0005856: cytoskeleton, GO:0005929: cilium, GO:0005932: microtubule basal body, GO:0005932: microtubule basal body, GO:0006200: ATP cataboli…	03420: Nucleotide excision repair	5	0.003	1.71713	0.78	Male-specific
10345241	Dst	dystonin	NM_134448	13518	Mm.336625, Mm.478284, Mm.487428	133598, 542100, 1389184, 1512460, 1565842, 1634998, 1720867, 2200830, 2557196, 3138544, 4655279, 6115889, 7217981, 7374955, 7670468, 7736575, 7886086, 7919656, 7938238, 7963650, 8034307, 8034309, 8211130, 8327590, 8432531, 8575775, 8662235, 8707838, 8714679, 8742268, 8752219, 8838817, 8954775, 9242412, 9460703, 9468135, 9570777, 9581287, 9615388, 9618216, 9670011, 9971739, 10198176, 10201522, 103…	GO:0000226: microtubule cytoskeleton organization, GO:0001725: stress fiber, GO:0003779: actin binding, GO:0005178: integrin binding, GO:0005509: calcium ion binding, GO:0005515: protein binding, GO:0005622: intracellular, GO:0005634: nucleus, GO:0005634: nucleus, GO:0005635: nuclear envelope, GO:0005737: cytoplasm, GO:0005737: cytoplasm, GO:0005783: endoplasmic reticulum, GO:0005789: endoplasmic…		4.94	0.003	1.64718	0.72	Common
10352905	Cd34	CD34 antigen	NM_001111059	12490	Mm.29798	1373970, 1543915, 1709048, 1717362, 7519070, 7528578, 7538181, 7542195, 7596435, 8499630, 8555469, 8602242, 8611677, 8652806, 8822918, 8889548, 8916941, 9058795, 9310481, 9324354, 9365121, 9367982, 9472016, 9754575, 9766450, 9811585, 10022836, 10349636, 10446940, 10477673, 10591182, 10688823, 10722749, 10725249, 10906457, 10922068, 10926756, 10943840, 10943842, 11032855, 11042159, 11062473, 11076…	GO:0001894: tissue homeostasis, GO:0001935: endothelial cell proliferation, GO:0005576: extracellular region, GO:0005737: cytoplasm, GO:0005737: cytoplasm, GO:0005886: plasma membrane, GO:0006536: glutamate metabolic process, GO:0007155: cell adhesion, GO:0008134: transcription factor binding, GO:0008217: regulation of blood pressure, GO:0009897: external side of plasma membrane, GO:0009897: exte…	04514: Cell adhesion molecules (CAMs), 04640: Hematopoietic cell lineage	4.92	0.003	3.09513	1.63	Common
10353346	Pkhd1	polycystic kidney and hepatic disease 1	NM_153179	241035	Mm.249253	10349636, 11042159, 11076861, 11217851, 12079288, 12191969, 12466851, 14983006, 15067314, 15647252, 15830394, 15975909, 16141072, 16141073, 16243292, 16472605, 16919269, 17008358, 17251353, 17283055, 17519956, 17575307, 18172001, 18202188, 18235088, 18286309, 18782757, 19158352, 19959710, 20215348, 20554582, 20558667, 20634433, 20843830, 20875407, 21267068	GO:0001822: kidney development, GO:0005515: protein binding, GO:0005813: centrosome, GO:0005932: microtubule basal body, GO:0010824: regulation of centrosome duplication, GO:0016324: apical plasma membrane, GO:0042384: cilium assembly, GO:0072372: primary cilium, GO:0072686: mitotic spindle		4.93	0.003	3.11666	1.64	Common
10353844	Neurl3	neuralized homolog 3 homolog (Drosophila)	NM_153408	214854	Mm.389110	10349636, 11042159, 11076861, 11217851, 12169584, 12466851, 12477932, 15618518, 15936721, 16141072, 16141073, 18287559, 21267068	GO:0003674: molecular_function, GO:0005575: cellular_component, GO:0008150: biological_process, GO:0008152: metabolic process, GO:0008270: zinc ion binding, GO:0016874: ligase activity, GO:0046872: metal ion binding		4.9	0.003	2.02792	1.02	Common
10354003	Mgat4a	mannoside acetylglucosaminyltransferase 4, isoenzyme A	NM_173870	269181	Mm.25861, Mm.447744	10349636, 10512203, 10922068, 11042159, 11076861, 11217851, 12466851, 14681479, 15782199, 15840001, 16141072, 16141073, 16377570, 21267068	GO:0005576: extracellular region, GO:0005794: Golgi apparatus, GO:0005975: carbohydrate metabolic process, GO:0008454: alpha-1,3-mannosylglycoprotein 4-beta-N-acetylglucosaminyltransferase activity, GO:0016020: membrane, GO:0016021: integral to membrane, GO:0016740: transferase activity, GO:0016757: transferase activity, transferring glycosyl groups, GO:0016758: transferase activity, transferring…	00510: N-Glycan biosynthesis, 01100: Metabolic pathways	5.16	0.003	2.78949	1.48	Common
10358787	Lamc2	laminin, gamma 2	NM_008485	16782	Mm.329272	7558020, 7882992, 7898049, 8012114, 8081888, 8113417, 8661716, 8707838, 8833897, 8872465, 8875904, 9034910, 9264260, 9271670, 9396756, 9489770, 9506922, 9670011, 9719032, 9927670, 9988277, 10349636, 10372560, 10373331, 10441734, 10651091, 10805082, 10853832, 11042159, 11076861, 11217851, 11669375, 11733994, 11784026, 12115247, 12230513, 12466851, 12533516, 12921739, 14610273, 14632187, 14729067, …	GO:0005515: protein binding, GO:0005578: proteinaceous extracellular matrix, GO:0005604: basement membrane, GO:0005607: laminin-2 complex, GO:0005610: laminin-5 complex, GO:0005615: extracellular space, GO:0005624: membrane fraction, GO:0005625: soluble fraction, GO:0005938: cell cortex, GO:0008201: heparin binding, GO:0048471: perinuclear region of cytoplasm	04510: Focal adhesion, 04512: ECM-receptor interaction, 05145: Toxoplasmosis, 05146: Amoebiasis, 05200: Pathways in cancer, 05222: Small cell lung cancer	4.98	0.003	2.14355	1.1	Common
10360920	Tgfb2	transforming growth factor, beta 2	NM_009367	21808	Mm.18213	1284245, 1373953, 1375903, 1543915, 1577201, 1638993, 1672660, 1676977, 1707784, 1723948, 1764993, 1879607, 1955457, 1970330, 2015789, 2040369, 2226202, 2375595, 2401212, 2481605, 2797004, 3226728, 7485998, 7493021, 7574296, 7601910, 7627810, 7687212, 7774812, 7813789, 7819129, 7819439, 7842167, 7883868, 8002998, 8050368, 8075820, 8119140, 8125201, 8148154, 8164195, 8206089, 8358866, 8530024, 854…	GO:0000902: cell morphogenesis, GO:0001501: skeletal system development, GO:0001502: cartilage condensation, GO:0001540: beta-amyloid binding, GO:0001568: blood vessel development, GO:0001654: eye development, GO:0001666: response to hypoxia, GO:0001837: epithelial to mesenchymal transition, GO:0001942: hair follicle development, GO:0001942: hair follicle development, GO:0001974: blood vessel rem…	04010: MAPK signaling pathway, 04060: Cytokine-cytokine receptor interaction, 04110: Cell cycle, 04144: Endocytosis, 04350: TGF-beta signaling pathway, 04380: Osteoclast differentiation, 05140: Leishmaniasis, 05142: Chagas disease (American trypanosomiasis), 05144: Malaria, 05145: Toxoplasmosis, 05146: Amoebiasis, 05200: Pathways in cancer, 05210: Colorectal cancer, 05211: Renal cell carcinoma, 0…	4.9	0.003	2.2974	1.2	Common
10363082	Lilrb4	leukocyte immunoglobulin-like receptor, subfamily B, member 4	NM_013532	14728	Mm.34408	8132564, 8855262, 8977170, 9422771, 10349636, 10630292, 10982834, 11042159, 11076861, 11196701, 11217851, 11457897, 12217399, 12466851, 12477932, 12682239, 12884301, 12960331, 14557414, 15489334, 15761851, 15827966, 16141072, 16141073, 17761953, 17998392, 18287559, 18792399, 19283782, 19966208, 21267068	GO:0004872: receptor activity, GO:0005886: plasma membrane, GO:0016020: membrane, GO:0016021: integral to membrane		4.93	0.003	2.21914	1.15	Common
10364262	Itgb2	integrin beta 2	NM_008404	16414	Mm.1137	1431091, 1671669, 1783381, 1837533, 1969385, 2051027, 2185332, 2569711, 6193226, 6749860, 7539004, 7916323, 8101543, 8564091, 8675299, 8700894, 8777716, 8808681, 8933279, 8955185, 8971031, 8986723, 9045883, 9077544, 9334375, 9341771, 9362259, 9421166, 9545490, 9653089, 9746442, 9788965, 9843832, 9862668, 9878246, 10048443, 10051316, 10213866, 10228023, 10330002, 10349636, 10358184, 10395697, 1051…	GO:0001948: glycoprotein binding, GO:0002523: leukocyte migration involved in inflammatory response, GO:0004872: receptor activity, GO:0005488: binding, GO:0005515: protein binding, GO:0005624: membrane fraction, GO:0007155: cell adhesion, GO:0007155: cell adhesion, GO:0007159: leukocyte cell-cell adhesion, GO:0007160: cell-matrix adhesion, GO:0007229: integrin-mediated signaling pathway, GO:0007…	04145: Phagosome, 04514: Cell adhesion molecules (CAMs), 04650: Natural killer cell mediated cytotoxicity, 04670: Leukocyte transendothelial migration, 04810: Regulation of actin cytoskeleton, 05140: Leishmaniasis, 05144: Malaria, 05146: Amoebiasis, 05150: Staphylococcus aureus infection, 05323: Rheumatoid arthritis, 05416: Viral myocarditis	4.9	0.003	2.11404	1.08	Common
10366153	Rassf9	Ras association (RalGDS/AF-6) domain family (N-terminal) member 9	NM_146240	237504	Mm.282672	10349636, 11042159, 11076861, 11217851, 12466851, 12477932, 16141072, 16141073, 21267068, 21445300, 21677750, 22008794	GO:0003674: molecular_function, GO:0005626: insoluble fraction, GO:0005768: endosome, GO:0005829: cytosol, GO:0007165: signal transduction, GO:0012510: trans-Golgi network transport vesicle membrane, GO:0046907: intracellular transport		5.11	0.003	2.46229	1.3	Common
10381962	Ace	angiotensin I converting enzyme (peptidyl-dipeptidase A) 1	NM_207624	11421	Mm.754	1328889, 1651914, 2157425, 2164636, 2545691, 2835538, 2841312, 7671305, 7753170, 8025157, 8391328, 8598926, 8642790, 8952516, 9039095, 9153279, 9231832, 9316207, 9482924, 9664078, 9860346, 9876285, 9973259, 10076178, 10187843, 10330057, 10349636, 10405217, 10589702, 10720939, 10775573, 10831599, 11042159, 11076861, 11104792, 11217851, 11303049, 11687636, 11723129, 11786523, 11847186, 12003835, 12…	GO:0001822: kidney development, GO:0002446: neutrophil mediated immunity, GO:0003779: actin binding, GO:0004175: endopeptidase activity, GO:0004180: carboxypeptidase activity, GO:0005576: extracellular region, GO:0005615: extracellular space, GO:0005624: membrane fraction, GO:0005768: endosome, GO:0005886: plasma membrane, GO:0006508: proteolysis, GO:0006518: peptide metabolic process, GO:0008144…	04614: Renin-angiotensin system, 05142: Chagas disease (American trypanosomiasis), 05410: Hypertrophic cardiomyopathy (HCM)	5.05	0.003	2.26577	1.18	Common
10396476	Rhoj	ras homolog gene family, member J	NM_023275	80837	Mm.27467	8889548, 10349636, 10967094, 11042159, 11076861, 11217851, 11821390, 12456725, 12466851, 12477932, 12578843, 12912916, 15489334, 15710388, 15761153, 15782199, 16141072, 16141073, 16602821, 20190400, 21148427, 21267068, 21505259, 21677750	GO:0000166: nucleotide binding, GO:0003924: GTPase activity, GO:0005515: protein binding, GO:0005525: GTP binding, GO:0005622: intracellular, GO:0005886: plasma membrane, GO:0007264: small GTPase mediated signal transduction, GO:0007266: Rho protein signal transduction, GO:0008360: regulation of cell shape, GO:0016020: membrane, GO:0030036: actin cytoskeleton organization, GO:0030036: actin cytos…		5.13	0.003	2.01391	1.01	Common
10399540	Pqlc3	PQ loop repeat containing	NM_172574	217430	Mm.379451	10349636, 10725249, 11042159, 11076861, 11217851, 12466851, 12477932, 15489334, 16141072, 16141073, 16602821, 21267068, 21677750	GO:0003674: molecular_function, GO:0005575: cellular_component, GO:0008150: biological_process, GO:0016020: membrane, GO:0016021: integral to membrane		5.02	0.003	2.82843	1.5	Common
10404250	Dcdc2a	doublecortin domain containing 2a	NM_177577	195208	Mm.284719	8889548, 10349636, 11042159, 11076861, 11217851, 11544199, 12466851, 12477932, 15489334, 16141072, 16141073, 16602821, 16628014, 16869982, 20236041, 21267068, 21689730	GO:0001764: neuron migration, GO:0003674: molecular_function, GO:0005575: cellular_component, GO:0005622: intracellular, GO:0007399: nervous system development, GO:0035556: intracellular signal transduction		4.89	0.003	2.54912	1.35	Common
10405343	Tspan17	tetraspanin 17	NM_028841	74257	Mm.32883	8889548, 10349636, 11042159, 11076861, 11217851, 12466851, 12477932, 15489334, 15782199, 16141072, 16141073, 18291621, 19850579, 21267068, 21677750	GO:0003674: molecular_function, GO:0008150: biological_process, GO:0016020: membrane, GO:0016021: integral to membrane		4.93	0.003	1.75321	0.81	Common
10408600	Serpinb6a	serine (or cysteine) peptidase inhibitor, clade B, member 6a	NM_001164117	20719	Mm.252210, Mm.374799, Mm.486427	7608171, 9174240, 9182575, 9321480, 9832456, 9875564, 9892740, 10349636, 10856884, 10922068, 11042159, 11076861, 11217851, 11641716, 11863365, 12466851, 12477932, 12638128, 12872246, 14610273, 15082799, 15489334, 15782199, 16141072, 16141073, 16175637, 16919269, 17761692, 18799693, 20451170, 21267068	GO:0002020: protease binding, GO:0004867: serine-type endopeptidase inhibitor activity, GO:0004867: serine-type endopeptidase inhibitor activity, GO:0004867: serine-type endopeptidase inhibitor activity, GO:0005515: protein binding, GO:0005622: intracellular, GO:0005737: cytoplasm, GO:0005737: cytoplasm, GO:0005813: centrosome, GO:0008406: gonad development, GO:0010466: negative regulation of pep…	05146: Amoebiasis	5.04	0.003	2.39496	1.26	Common
10408850	Nedd9	neural precursor cell expressed, developmentally down-regulated gene 9	NM_001111324	18003	Mm.288980	1378265, 10349636, 10692442, 11042159, 11076861, 11125038, 11217851, 12466851, 12477932, 12517963, 12522270, 15489334, 15890332, 16141072, 16141073, 16148091, 16210561, 16214126, 16537572, 16964442, 18282814, 18585997, 19275884, 19376971, 19464348, 19521500, 19538736, 19738060, 20442405, 20940402, 20956287, 21267068, 21765937, 21848808	GO:0000922: spindle pole, GO:0005634: nucleus, GO:0005737: cytoplasm, GO:0005856: cytoskeleton, GO:0007049: cell cycle, GO:0007067: mitosis, GO:0007155: cell adhesion, GO:0040008: regulation of growth, GO:0051301: cell division		4.97	0.003	2.18859	1.13	Common
10427862	Cdh6	cadherin 6	NM_007666	12563	Mm.57048	8620560, 8879495, 9126293, 9152004, 9353119, 9449663, 9486530, 9566953, 9628901, 9675053, 10349636, 10436162, 10594069, 10601039, 10694429, 10757804, 10764649, 10862700, 10864459, 11042159, 11076861, 11156606, 11171339, 11217851, 11369229, 11731238, 11748134, 11748150, 11784044, 11839813, 12139922, 12196586, 12421703, 12466851, 12477932, 12561075, 12642494, 12764040, 12872126, 12923530, 14691545,…	GO:0005509: calcium ion binding, GO:0005634: nucleus, GO:0005737: cytoplasm, GO:0005886: plasma membrane, GO:0005886: plasma membrane, GO:0007155: cell adhesion, GO:0007156: homophilic cell adhesion, GO:0016020: membrane, GO:0016021: integral to membrane		4.97	0.003	3.05252	1.61	Common
10428534	Trps1	trichorhinophalangeal syndrome I (human)	NM_032000	83925	Mm.30466	8889548, 10349636, 10725249, 11042159, 11076861, 11217851, 11285235, 12444977, 12446778, 12466851, 12477932, 12520002, 12617849, 12761050, 12885770, 14516672, 14610273, 15245428, 15618518, 15640362, 16141072, 16141073, 16602821, 16919269, 17015433, 17967808, 17997399, 18054290, 18287559, 18363966, 18424451, 18442308, 18456591, 18713754, 18799693, 19389374, 19694891, 19759027, 19772620, 19820125, …	GO:0000122: negative regulation of transcription from RNA polymerase II promoter, GO:0005515: protein binding, GO:0005634: nucleus, GO:0045892: negative regulation of transcription, DNA-dependent		5.07	0.003	2.25012	1.17	Common
10431637	Cpne8	copine VIII	NM_025815	66871	Mm.290991	9430674, 10349636, 10922068, 11042159, 11076861, 11217851, 12466851, 12477932, 12670487, 16141072, 16141073, 19795140, 21267068, 21677750	GO:0003674: molecular_function, GO:0005575: cellular_component, GO:0008150: biological_process		5.15	0.003	2.82843	1.5	Common
10435641	Fstl1	follistatin-like 1	NM_008047	14314	Mm.182434	7901004, 7957230, 9371744, 9774969, 10349636, 10853830, 10922068, 11042159, 11076861, 11217851, 11845287, 12466851, 12477932, 12904583, 14610273, 15031101, 15489334, 15733672, 15741177, 16141072, 16141073, 16602821, 16944957, 16982916, 17030984, 17129766, 17359964, 18519848, 18653563, 18718903, 18725516, 18799693, 18973680, 19109154, 19595790, 20043993, 20054002, 20176958, 20530739, 20861081, 210…	GO:0005509: calcium ion binding, GO:0005515: protein binding, GO:0005576: extracellular region, GO:0008201: heparin binding		5.13	0.003	4.22807	2.08	Common
10435961			ENSMUST00000099728						4.9	0.003	1.84038	0.88	Common
10439660	Gm609	predicted gene 609	NM_001005854	208166	Mm.451852	10349636, 11042159, 11076861, 11217851, 12466851, 12477932, 16141072, 16141073, 21677750	GO:0003674: molecular_function, GO:0005575: cellular_component, GO:0008150: biological_process		5.11	0.003	7.26015	2.86	Common
10441003	Runx1	runt related transcription factor 1	NM_001111023	12394	Mm.4081, Mm.470227	1720541, 2249771, 7607689, 7609063, 7647375, 7774816, 7835892, 7862157, 8035830, 8164679, 8395054, 8437866, 8537354, 8565077, 8575770, 8622955, 8929538, 9054947, 9159135, 9199349, 9233771, 9234595, 9558367, 9590173, 9794229, 9811459, 10075931, 10207087, 10207104, 10219254, 10226014, 10340392, 10349636, 10610183, 10720428, 10903914, 10943840, 10979955, 11042159, 11070161, 11076861, 11120804, 11168…	GO:0000975: regulatory region DNA binding, GO:0001501: skeletal system development, GO:0001701: in utero embryonic development, GO:0001889: liver development, GO:0002318: myeloid progenitor cell differentiation, GO:0003677: DNA binding, GO:0003677: DNA binding, GO:0003700: sequence-specific DNA binding transcription factor activity, GO:0003700: sequence-specific DNA binding transcription factor a…	05200: Pathways in cancer, 05220: Chronic myeloid leukemia, 05221: Acute myeloid leukemia	5.06	0.003	2.07053	1.05	Common
10442219	Zfp52	zinc finger protein 52	NM_144515	22710	Mm.296100	1680234, 2542606, 7479878, 8662221, 8812414, 9630514, 10349636, 11042159, 11076861, 11217851, 11544199, 12466851, 12477932, 14610273, 15618518, 15799026, 16141072, 16141073, 16971476, 18287559, 20059953, 20412781, 21267068, 21677750	GO:0046872: metal ion binding		4.97	0.003	1.82766	0.87	Common
10446763	Lbh	limb-bud and heart	NM_029999	77889	Mm.154109	8889548, 10349636, 11042159, 11076861, 11217851, 11336496, 12466851, 12477932, 15475267, 15958514, 16141072, 16141073, 16602821, 17473172, 19607824, 20606007, 21150899, 21362171, 21677750	GO:0005634: nucleus, GO:0005730: nucleolus, GO:0005737: cytoplasm, GO:0006351: transcription, DNA-dependent, GO:0006355: regulation of transcription, DNA-dependent, GO:0007275: multicellular organismal development, GO:0043231: intracellular membrane-bounded organelle, GO:0045893: positive regulation of transcription, DNA-dependent		5.16	0.003	1.98618	0.99	Common
10453423			ENSMUST00000095186						-5.02	0.003	0.757858	-0.4	Common
10458122	Nme5	non-metastatic cells 5, protein expressed in (nucleoside-diphosphate kinase)	NM_080637	75533	Mm.275430	10349636, 11042159, 11076861, 11217851, 12466851, 12477932, 12788088, 14610273, 15489334, 16141072, 16141073, 17971504, 19303412, 21267068, 21677750, 21746835	GO:0000302: response to reactive oxygen species, GO:0004550: nucleoside diphosphate kinase activity, GO:0005524: ATP binding, GO:0006165: nucleoside diphosphate phosphorylation, GO:0006183: GTP biosynthetic process, GO:0006228: UTP biosynthetic process, GO:0006241: CTP biosynthetic process, GO:0006916: anti-apoptosis, GO:0007275: multicellular organismal development, GO:0007283: spermatogenesis, …	00230: Purine metabolism, 00240: Pyrimidine metabolism, 01100: Metabolic pathways	5.13	0.003	2.15846	1.11	Common
10458382	Cd14	CD14 antigen	NM_009841	12475	Mm.3460	1694207, 2467257, 2472171, 7532683, 8612135, 8706013, 8921956, 9127007, 9353071, 9665271, 10047547, 10202023, 10221645, 10349636, 10679400, 11035061, 11042159, 11076861, 11123339, 11145687, 11217851, 11254735, 11779220, 11796577, 11870620, 12146799, 12165539, 12171914, 12196527, 12239221, 12244136, 12244198, 12370383, 12391013, 12424240, 12427659, 12466851, 12477932, 12482856, 12496149, 12639839,…	GO:0001530: lipopolysaccharide binding, GO:0002237: response to molecule of bacterial origin, GO:0005615: extracellular space, GO:0005886: plasma membrane, GO:0006954: inflammatory response, GO:0009986: cell surface, GO:0016020: membrane, GO:0031225: anchored to membrane, GO:0032760: positive regulation of tumor necrosis factor production, GO:0045087: innate immune response, GO:0045121: membrane …	04010: MAPK signaling pathway, 04145: Phagosome, 04620: Toll-like receptor signaling pathway, 04640: Hematopoietic cell lineage, 04810: Regulation of actin cytoskeleton, 05146: Amoebiasis	5.09	0.003	3.4822	1.8	Common
10458663	Dpysl3	dihydropyrimidinase-like 3	NM_009468	22240	Mm.428551, Mm.8180	8551352, 8815901, 8973361, 9115293, 9652388, 10349636, 10664068, 10956643, 11042159, 11076861, 11217851, 12466851, 12477932, 12687705, 12814366, 14610273, 15226823, 15345747, 15489334, 15782199, 16107646, 16141072, 16141073, 16602821, 16632597, 17114649, 18471005, 18565740, 18799693, 21267068, 21677750	GO:0005615: extracellular space, GO:0005625: soluble fraction, GO:0005737: cytoplasm, GO:0005829: cytosol, GO:0006208: pyrimidine base catabolic process, GO:0007399: nervous system development, GO:0010976: positive regulation of neuron projection development, GO:0010977: negative regulation of neuron projection development, GO:0016787: hydrolase activity, GO:0016810: hydrolase activity, acting on…		4.95	0.003	2.02792	1.02	Common
10460603	Efemp2	epidermal growth factor-containing fibulin-like extracellular matrix protein 2	NM_021474	58859	Mm.276367	8275302, 10349636, 10380882, 10982184, 11042159, 11076861, 11217851, 11231014, 12466851, 12477932, 15489334, 15782199, 16141072, 16141073, 16478991, 17293478, 17311093, 17324935, 18287559, 18973680, 19349279, 19855011, 20019329, 20562862, 20592247, 20595023, 21267068, 21677750, 21858106, 21979435	GO:0004888: transmembrane signaling receptor activity, GO:0005509: calcium ion binding, GO:0005576: extracellular region, GO:0005578: proteinaceous extracellular matrix, GO:0007165: signal transduction, GO:0007596: blood coagulation, GO:0016020: membrane		4.93	0.003	1.71713	0.78	Common
10462313	Slc1a1	solute carrier family 1 (neuronal/epithelial high affinity glutamate transporter, system Xag), member 1	NM_009199	20510	Mm.246670	1349424, 2567279, 7766664, 7903437, 8733726, 9011753, 9129177, 9233792, 9379843, 10349636, 11042159, 11076861, 11217851, 11973429, 12119102, 12149478, 12296385, 12399522, 12466851, 12477932, 12614333, 14651853, 14681479, 14715943, 15140926, 15363892, 15381924, 15471567, 16141072, 16141073, 16311588, 16429462, 16602821, 16858406, 16880397, 16959903, 17161387, 17607354, 17715130, 17727989, 18167356…	GO:0003333: amino acid transmembrane transport, GO:0005313: L-glutamate transmembrane transporter activity, GO:0006810: transport, GO:0006820: anion transport, GO:0006835: dicarboxylic acid transport, GO:0015293: symporter activity, GO:0015501: glutamate:sodium symporter activity, GO:0015501: glutamate:sodium symporter activity, GO:0015813: L-glutamate transport, GO:0016020: membrane, GO:0016021:…	04974: Protein digestion and absorption	5.13	0.003	2.92817	1.55	Common
10466886									5.01	0.003	3.86375	1.95	Common
10469151	Itih5	inter-alpha (globulin) inhibitor H5	NM_172471	209378	Mm.313876	8889548, 10349636, 11042159, 11076861, 11217851, 12466851, 12477932, 16141072, 16141073, 18287559, 18973680, 19268448, 19334288, 20562862, 21267068, 21510876, 21677750	GO:0003674: molecular_function, GO:0004867: serine-type endopeptidase inhibitor activity, GO:0005575: cellular_component, GO:0005576: extracellular region, GO:0008150: biological_process, GO:0010466: negative regulation of peptidase activity, GO:0010951: negative regulation of endopeptidase activity, GO:0030212: hyaluronan metabolic process, GO:0030414: peptidase inhibitor activity		5.15	0.003	2.39496	1.26	Common
10469695	Apbb1ip	amyloid beta (A4) precursor protein-binding, family B, member 1 interacting protein	NM_019456	54519	Mm.14255	9407065, 10349636, 11042159, 11076861, 11217851, 12466851, 12477932, 14530287, 15489334, 15642358, 16141072, 16141073, 17403904, 20404115, 21267068, 21677750	GO:0005543: phospholipid binding, GO:0005737: cytoplasm, GO:0005856: cytoskeleton, GO:0005886: plasma membrane, GO:0007165: signal transduction, GO:0016020: membrane, GO:0030054: cell junction, GO:0042995: cell projection		5.07	0.003	1.6358	0.71	Common
10470182	Bmyc	brain expressed myelocytomatosis oncogene	NM_023326	107771	Mm.330057	1889815, 2577870, 2850482, 7478514, 8889548, 9110315, 10349636, 11039906, 11042159, 11076861, 11217851, 11369584, 11591653, 12466851, 12477932, 15489334, 15509711, 15618518, 16141072, 16141073, 16602821, 16893186, 18287559, 19022256, 20059953, 20412781, 21267068	GO:0003700: sequence-specific DNA binding transcription factor activity, GO:0005515: protein binding, GO:0005634: nucleus, GO:0005819: spindle, GO:0006355: regulation of transcription, DNA-dependent		4.87	0.003	1.76541	0.82	Common
10478633	Mmp9	matrix metallopeptidase 9	NM_013599	17395	Mm.4406	7493406, 7626795, 7743917, 8132709, 8219207, 8243459, 8382489, 8563023, 8674412, 8872958, 8893816, 8956284, 8978762, 9022062, 9079647, 9087449, 9108368, 9291579, 9291580, 9398846, 9421432, 9430236, 9466586, 9500551, 9524243, 9590175, 9611252, 9687525, 9882504, 9887098, 10022836, 10026175, 10048576, 10076570, 10090151, 10201949, 10232461, 10329460, 10349636, 10359808, 10411111, 10419448, 10433819,…	GO:0001501: skeletal system development, GO:0001501: skeletal system development, GO:0001968: fibronectin binding, GO:0004222: metalloendopeptidase activity, GO:0004222: metalloendopeptidase activity, GO:0005576: extracellular region, GO:0005578: proteinaceous extracellular matrix, GO:0005615: extracellular space, GO:0006508: proteolysis, GO:0006979: response to oxidative stress, GO:0007566: embr…	04670: Leukocyte transendothelial migration, 05200: Pathways in cancer, 05219: Bladder cancer	5.06	0.003	1.76541	0.82	Common
10485405	Cd44	CD44 antigen	NM_009851	12505	Mm.423621	1284074, 1347918, 1431091, 1469058, 1686571, 1916820, 2403559, 2443580, 2681416, 2682651, 2784763, 2880797, 4042679, 6693138, 6732748, 6952244, 7068174, 7068175, 7472403, 7507029, 7508842, 7510702, 7511928, 7513650, 7514428, 7523494, 7528778, 7530464, 7535522, 7535771, 7538697, 7584142, 7694885, 7916306, 8043862, 8354694, 8464707, 8505366, 8509359, 8577718, 8580076, 8628295, 8635643, 8702806, 876…	GO:0001558: regulation of cell growth, GO:0001658: branching involved in ureteric bud morphogenesis, GO:0002246: wound healing involved in inflammatory response, GO:0002821: positive regulation of adaptive immune response, GO:0002906: negative regulation of mature B cell apoptosis, GO:0004872: receptor activity, GO:0004888: transmembrane signaling receptor activity, GO:0005154: epidermal growth f…	04512: ECM-receptor interaction, 04640: Hematopoietic cell lineage	5.04	0.003	2.75108	1.46	Common
10491212	Egfem1	EGF-like and EMI domain containing 1	NM_029412	75740	Mm.330948	10349636, 11042159, 11076861, 11217851, 12466851, 12477932, 14610273, 16141072, 16141073, 21677750	GO:0005509: calcium ion binding, GO:0005575: cellular_component, GO:0008150: biological_process		-5.08	0.003	0.716978	-0.48	Common
10493831	S100a8	S100 calcium binding protein A8 (calgranulin A)	NM_013650	20201	Mm.21567	1373330, 1559987, 8179823, 8454868, 8611640, 8645219, 9920416, 10349636, 10381505, 10395934, 10399917, 10403770, 10438963, 10534107, 11042159, 11076861, 11217851, 12082614, 12466851, 12477932, 12640137, 12905486, 12928412, 15069704, 15203200, 15336958, 15489334, 15707368, 15778088, 16141072, 16141073, 16452166, 16571124, 16602821, 16938360, 17082650, 17116754, 17128264, 17409015, 17636430, 177671…	GO:0005509: calcium ion binding, GO:0005576: extracellular region, GO:0005615: extracellular space, GO:0005737: cytoplasm, GO:0005856: cytoskeleton, GO:0005886: plasma membrane, GO:0006935: chemotaxis, GO:0016020: membrane		5.04	0.003	1.87905	0.91	Common
10494817	Ngf	nerve growth factor	NM_013609	18049	Mm.1259	925010, 1284621, 1302014, 1336558, 1347284, 1370487, 1376319, 1412798, 1496419, 1531670, 1547729, 1617222, 1633105, 1639217, 1665041, 1673105, 1705364, 1889815, 1956407, 1970802, 2133552, 2369898, 2419763, 2542863, 2676841, 2740343, 2842249, 2897103, 2906326, 3036794, 3670305, 3871525, 4566923, 6200835, 6327169, 6336309, 6688123, 6690234, 7508936, 7523515, 7530767, 7608209, 7750647, 7751941, 7824…	GO:0005057: receptor signaling protein activity, GO:0005102: receptor binding, GO:0005163: nerve growth factor receptor binding, GO:0005576: extracellular region, GO:0005615: extracellular space, GO:0007422: peripheral nervous system development, GO:0007613: memory, GO:0008083: growth factor activity, GO:0008284: positive regulation of cell proliferation, GO:0008344: adult locomotory behavior, GO…	04010: MAPK signaling pathway, 04210: Apoptosis, 04722: Neurotrophin signaling pathway	5.07	0.003	2	1	Common
10495405	Slc25a24	solute carrier family 25 (mitochondrial carrier, phosphate carrier), member 24	NM_172685	229731	Mm.33574	10349636, 11042159, 11076861, 11217851, 12466851, 12477932, 15782199, 16141072, 16141073, 18614015, 18799693, 21267068, 21677750	GO:0005488: binding, GO:0005509: calcium ion binding, GO:0005737: cytoplasm, GO:0005739: mitochondrion, GO:0005739: mitochondrion, GO:0005743: mitochondrial inner membrane, GO:0006810: transport, GO:0008150: biological_process, GO:0016020: membrane, GO:0016021: integral to membrane, GO:0055085: transmembrane transport		5.07	0.003	2.90795	1.54	Common
10497441	Gyg	glycogenin	NM_013755	27357	Mm.6375	8889548, 9396856, 10349636, 10542328, 10725249, 10922068, 11042159, 11076861, 11217851, 11707070, 12122015, 12466851, 12477932, 15489334, 15782199, 16141072, 16141073, 16602821, 18782850, 19884348, 21267068, 21677750	GO:0005536: glucose binding, GO:0005625: soluble fraction, GO:0005978: glycogen biosynthetic process, GO:0008466: glycogenin glucosyltransferase activity, GO:0016740: transferase activity, GO:0016757: transferase activity, transferring glycosyl groups, GO:0046872: metal ion binding		4.93	0.003	1.65864	0.73	Common
10500610	Fam46c	family with sequence similarity 46, member C	NM_001142952	74645	Mm.226900	8889548, 10349636, 11042159, 11076861, 11217851, 12466851, 12477932, 15489334, 16141072, 16141073, 21267068, 21677750	GO:0003674: molecular_function, GO:0005575: cellular_component, GO:0008150: biological_process		-4.98	0.003	0.641713	-0.64	Common
10500808	Olfml3	olfactomedin-like 3	NM_133859	99543	Mm.211535	10349636, 10922068, 11042159, 11076861, 11125038, 11217851, 11741941, 12466851, 12477932, 15489334, 16141072, 16141073, 16172977, 16602821, 18287559, 18554416, 19334288, 21267068, 21386911	GO:0003674: molecular_function, GO:0005575: cellular_component, GO:0005576: extracellular region, GO:0007275: multicellular organismal development, GO:0008150: biological_process		4.96	0.003	3.86375	1.95	Common
10501063	Cd53	CD53 antigen	NM_007651	12508	Mm.316861	7545113, 7829080, 8404042, 8452817, 8903735, 9828134, 10349636, 11042159, 11076861, 11217851, 11867561, 11891983, 11908948, 12183685, 12466851, 12477932, 15055538, 15489334, 16015370, 16141072, 16141073, 16435023, 21267068	GO:0001772: immunological synapse, GO:0009986: cell surface, GO:0016020: membrane, GO:0016021: integral to membrane		4.99	0.003	2	1	Common
10508734	Ptafr	platelet-activating factor receptor	NM_001081211	19204	Mm.89389	8670084, 9009274, 9013981, 9282993, 9607919, 10026115, 10103126, 10349636, 10525045, 10729607, 11042159, 11076861, 11152738, 11217851, 11350972, 11673526, 11786559, 11805144, 11958508, 11984592, 12107726, 12466851, 12477932, 12812996, 12850205, 12911752, 14610273, 14742561, 14767826, 15020683, 15030403, 15087283, 15153532, 15232615, 15234672, 15485633, 15545826, 15791001, 16100290, 16115894, 1614…	GO:0001530: lipopolysaccharide binding, GO:0001816: cytokine production, GO:0001875: lipopolysaccharide receptor activity, GO:0004871: signal transducer activity, GO:0004872: receptor activity, GO:0004930: G-protein coupled receptor activity, GO:0004992: platelet activating factor receptor activity, GO:0005543: phospholipid binding, GO:0005634: nucleus, GO:0005886: plasma membrane, GO:0006935: ch…	04020: Calcium signaling pathway, 04080: Neuroactive ligand-receptor interaction, 05150: Staphylococcus aureus infection	5.12	0.003	2.32947	1.22	Common
10517165	Cd52	CD52 antigen	NM_013706	23833	Mm.24130	2147207, 7515288, 8441630, 8978766, 10349636, 10524207, 11042159, 11076861, 11217851, 12207354, 12466851, 12477932, 14610273, 15235129, 15489334, 16141072, 16141073, 16602821, 17418902, 18782223, 19479612, 19735946, 21267068	GO:0005886: plasma membrane, GO:0007204: elevation of cytosolic calcium ion concentration, GO:0016020: membrane, GO:0031225: anchored to membrane		5.04	0.003	2.49666	1.32	Common
10519855	Cacna2d1	calcium channel, voltage-dependent, alpha2/delta subunit 1	NM_001110843	12293	Mm.159842	1324224, 7490100, 7851897, 7894155, 8081873, 8499659, 8955374, 10349636, 10843805, 11042159, 11076861, 11217851, 12466851, 12477932, 15142957, 15536090, 16141072, 16141073, 16460711, 16602821, 16764990, 16923961, 16985003, 17088553, 17500595, 17949410, 18055048, 18063658, 18287559, 19216737, 19429829, 19596051, 20188150, 21182903, 21267068, 21490313, 21638318	GO:0005216: ion channel activity, GO:0005244: voltage-gated ion channel activity, GO:0005245: voltage-gated calcium channel activity, GO:0005262: calcium channel activity, GO:0005515: protein binding, GO:0005891: voltage-gated calcium channel complex, GO:0006810: transport, GO:0006811: ion transport, GO:0006816: calcium ion transport, GO:0016020: membrane, GO:0016021: integral to membrane, GO:001…	04010: MAPK signaling pathway, 04260: Cardiac muscle contraction, 05410: Hypertrophic cardiomyopathy (HCM), 05412: Arrhythmogenic right ventricular cardiomyopathy (ARVC), 05414: Dilated cardiomyopathy	4.96	0.003	2.8481	1.51	Common
10523717	Spp1	secreted phosphoprotein 1	NM_009263	20750	Mm.288474	415980, 1414495, 1497879, 1498444, 2055467, 2088477, 2175918, 2351930, 2387863, 2422116, 2563387, 2571582, 2722855, 2726465, 2787378, 3339096, 3478306, 3562240, 3584260, 3674828, 4042679, 6290388, 6308669, 6417017, 6715864, 6774020, 6785236, 6980940, 7333460, 7542253, 7554941, 7579886, 7598807, 7684372, 7693055, 7753053, 7907127, 8070379, 8110377, 8244376, 8254755, 8377476, 8626794, 8661727, 8672…	GO:0001503: ossification, GO:0001649: osteoblast differentiation, GO:0005125: cytokine activity, GO:0005576: extracellular region, GO:0005615: extracellular space, GO:0005737: cytoplasm, GO:0006916: anti-apoptosis, GO:0007155: cell adhesion, GO:0010033: response to organic substance, GO:0010811: positive regulation of cell-substrate adhesion, GO:0030593: neutrophil chemotaxis, GO:0030593: neutrop…	04510: Focal adhesion, 04512: ECM-receptor interaction, 04620: Toll-like receptor signaling pathway	5.16	0.003	7.21	2.85	Common
10524866	Vsig10	V-set and immunoglobulin domain containing 10	NM_001033311	231668	Mm.298603	10349636, 11042159, 11076861, 11217851, 12466851, 12477932, 14610273, 16141072, 16141073, 18799693, 21267068	GO:0003674: molecular_function, GO:0005575: cellular_component, GO:0008150: biological_process, GO:0016020: membrane, GO:0016021: integral to membrane		5.06	0.003	1.65864	0.73	Common
10530841	Igfbp7	insulin-like growth factor binding protein 7	NM_001159518	29817	Mm.233470	8649839, 8889548, 10349636, 10623583, 10820148, 10859029, 11042159, 11076861, 11112448, 11217851, 12466851, 12477932, 12730667, 12847218, 14521955, 16047381, 16141072, 16141073, 16452166, 16602821, 16844427, 17213798, 18287559, 19048112, 19334288, 19542015, 20204282, 20630940, 21795542, 21873981	GO:0001558: regulation of cell growth, GO:0005520: insulin-like growth factor binding, GO:0005576: extracellular region, GO:0005615: extracellular space, GO:0007155: cell adhesion, GO:0019838: growth factor binding, GO:0048839: inner ear development, GO:0050810: regulation of steroid biosynthetic process		5	0.003	1.65864	0.73	Common
10532711	Cmklr1	chemokine-like receptor 1	NM_008153	14747	Mm.5196	9144535, 10349636, 11042159, 11076861, 11217851, 12466851, 12477932, 14610273, 15019996, 15753205, 15792532, 16141072, 16141073, 16602821, 16863918, 17635925, 17967808, 18391062, 18799693, 19446731, 19841182, 19864606, 19929432, 19996735, 20363975, 20720202, 21267068, 21430224, 21752353	GO:0004871: signal transducer activity, GO:0004872: receptor activity, GO:0004930: G-protein coupled receptor activity, GO:0005886: plasma membrane, GO:0006935: chemotaxis, GO:0007165: signal transduction, GO:0007186: G-protein coupled receptor signaling pathway, GO:0010759: positive regulation of macrophage chemotaxis, GO:0016020: membrane, GO:0016021: integral to membrane, GO:0032088: negative …		4.89	0.003	1.58008	0.66	Common
10538150	Tmem176a	transmembrane protein 176A	NM_025326	66058	Mm.27061	10349636, 10725249, 11042159, 11076861, 11217851, 12466851, 12477932, 15010206, 15782199, 16141072, 16141073, 19906978, 20501748, 21267068, 22008794	GO:0003674: molecular_function, GO:0008150: biological_process, GO:0016020: membrane, GO:0016021: integral to membrane		5.12	0.003	1.68179	0.75	Common
10539894	Mgll	monoglyceride lipase	NM_001166251	23945	Mm.272197	8889548, 9341166, 10349636, 11042159, 11076861, 11217851, 11470505, 12466851, 12477932, 14610273, 14681479, 15371507, 15489334, 15782199, 16141072, 16141073, 16800626, 17700715, 17848545, 18096503, 19918051, 20554061, 20657592, 20729846, 20837524, 20855465, 20962221, 21050275, 21267068, 21345367, 21454566, 21613483, 21940435, 22021672	GO:0004091: carboxylesterase activity, GO:0006629: lipid metabolic process, GO:0006633: fatty acid biosynthetic process, GO:0008152: metabolic process, GO:0008289: lipid binding, GO:0008610: lipid biosynthetic process, GO:0009966: regulation of signal transduction, GO:0016042: lipid catabolic process, GO:0016787: hydrolase activity, GO:0019369: arachidonic acid metabolic process, GO:0042803: prot…	00561: Glycerolipid metabolism, 01100: Metabolic pathways	-4.99	0.003	0.547147	-0.87	Common
10548375	Clec7a	C-type lectin domain family 7, member a	NM_020008	56644	Mm.239516	10779524, 11470510, 11491532, 11544516, 12163569, 12244185, 12466851, 12477932, 12719478, 12719479, 14568930, 14657220, 14698225, 14707091, 14726497, 15213161, 15304394, 15489334, 15729357, 15731053, 15845454, 15956283, 16407295, 16517740, 16622020, 16825490, 17084455, 17159982, 17159984, 17339468, 17450144, 17486093, 17697127, 17785780, 17997408, 18171906, 18200499, 18292498, 18322216, 18418396,…	GO:0001846: opsonin binding, GO:0001872: (1->3)-beta-D-glucan binding, GO:0001874: (1->3)-beta-D-glucan receptor activity, GO:0001878: response to yeast, GO:0001879: detection of yeast, GO:0002221: pattern recognition receptor signaling pathway, GO:0002238: response to molecule of fungal origin, GO:0002366: leukocyte activation involved in immune response, GO:0002752: cell surface pattern recogni…	04145: Phagosome	5.03	0.003	3.53081	1.82	Common
10551883	Tyrobp	TYRO protein tyrosine kinase binding protein	NM_011662	22177	Mm.46301	9490415, 9852069, 10349636, 10449773, 10866110, 11021532, 11021533, 11042159, 11076861, 11217851, 11423996, 11491539, 11846404, 11927627, 12165492, 12426565, 12466851, 12477932, 12569153, 12569157, 12874256, 12893283, 12925893, 12960329, 14610273, 14969392, 14970179, 15073337, 15085135, 15102754, 15128777, 15162434, 15294961, 15365099, 15471863, 15489334, 15601948, 15632019, 15878887, 15886320, 1…	GO:0002281: macrophage activation involved in immune response, GO:0002283: neutrophil activation involved in immune response, GO:0005515: protein binding, GO:0007229: integrin-mediated signaling pathway, GO:0016020: membrane, GO:0016021: integral to membrane, GO:0016301: kinase activity, GO:0016310: phosphorylation, GO:0042802: identical protein binding	04380: Osteoclast differentiation, 04650: Natural killer cell mediated cytotoxicity	5.12	0.003	1.86607	0.9	Common
10557862	Itgam	integrin alpha M	NM_001082960	16409	Mm.262106	89034, 1431091, 1794058, 2185332, 2942940, 3044779, 3887182, 6193226, 7561687, 8043862, 8552190, 8557754, 8562500, 8600941, 8690467, 8769481, 8777716, 8788039, 8986723, 9077544, 9207125, 9324354, 9341771, 9382884, 9421166, 9574561, 9862668, 9880401, 10213866, 10330002, 10349636, 10358184, 10477568, 10510082, 10528208, 10648399, 10675355, 10848813, 10884286, 10946287, 11005868, 11042159, 11076861,…	GO:0001846: opsonin binding, GO:0001846: opsonin binding, GO:0001948: glycoprotein binding, GO:0004872: receptor activity, GO:0005634: nucleus, GO:0007155: cell adhesion, GO:0007155: cell adhesion, GO:0007159: leukocyte cell-cell adhesion, GO:0007229: integrin-mediated signaling pathway, GO:0008201: heparin binding, GO:0008305: integrin complex, GO:0009897: external side of plasma membrane, GO:00…	04145: Phagosome, 04514: Cell adhesion molecules (CAMs), 04640: Hematopoietic cell lineage, 04670: Leukocyte transendothelial migration, 04810: Regulation of actin cytoskeleton, 05140: Leishmaniasis, 05146: Amoebiasis, 05150: Staphylococcus aureus infection	5.07	0.003	2.56685	1.36	Common
10562192	Fxyd5	FXYD domain-containing ion transport regulator 5	NM_008761	18301	Mm.1870	9032278, 10349636, 10950925, 11042159, 11076861, 11217851, 11812828, 12466851, 12477932, 14610273, 15489334, 16141072, 16141073, 16148001, 16403837, 17062627, 17881459, 18263667, 20861386, 21267068, 21900457	GO:0003779: actin binding, GO:0005216: ion channel activity, GO:0006810: transport, GO:0006811: ion transport, GO:0016020: membrane, GO:0016021: integral to membrane, GO:0034220: ion transmembrane transport, GO:0045296: cadherin binding		5.15	0.003	2.18859	1.13	Common
10574456	Cklf	chemokine-like factor	NM_001037841	75458	Mm.269219	10349636, 11042159, 11076861, 11217851, 12466851, 12477932, 12706894, 15489334, 16141072, 16141073, 21267068	GO:0005125: cytokine activity, GO:0005576: extracellular region, GO:0005615: extracellular space, GO:0006935: chemotaxis, GO:0008009: chemokine activity, GO:0008283: cell proliferation, GO:0016020: membrane, GO:0016021: integral to membrane, GO:0030593: neutrophil chemotaxis, GO:0030595: leukocyte chemotaxis, GO:0032940: secretion by cell, GO:0048246: macrophage chemotaxis, GO:0048247: lymphocyte…		4.9	0.003	1.60214	0.68	Common
10579486	Ushbp1	Usher syndrome 1C binding protein 1	NM_181418	234395	Mm.34874	10349636, 11042159, 11076861, 11217851, 12466851, 12477932, 14610273, 15489334, 16141072, 16141073, 18799693, 21267068, 21677750, 22016184	GO:0005575: cellular_component, GO:0008150: biological_process, GO:0030165: PDZ domain binding		-5	0.003	0.784584	-0.35	Common
10593270	Ttc12	tetratricopeptide repeat domain 12	NM_172770	235330	Mm.177413	10349636, 11042159, 11076861, 11125038, 11217851, 12466851, 12477932, 15489334, 15782199, 16141072, 16141073, 21267068, 21677750	GO:0005488: binding, GO:0005575: cellular_component, GO:0008150: biological_process		5.09	0.003	1.6358	0.71	Common
10595805	Rasa2	RAS p21 protein activator 2	NM_053268	114713	Mm.124502	8702543, 10349636, 10725249, 10922068, 11042159, 11076861, 11217851, 11544199, 12466851, 14610273, 16141072, 16141073, 16602821, 16783635, 21267068	GO:0005096: GTPase activator activity, GO:0005099: Ras GTPase activator activity, GO:0005099: Ras GTPase activator activity, GO:0005737: cytoplasm, GO:0031235: intrinsic to internal side of plasma membrane, GO:0032320: positive regulation of Ras GTPase activity, GO:0032320: positive regulation of Ras GTPase activity, GO:0043231: intracellular membrane-bounded organelle, GO:0046580: negative regul…	04010: MAPK signaling pathway	5.02	0.003	1.71713	0.78	Common
10607865	Tmsb4x	thymosin, beta 4, X chromosome	NM_021278	19241	Mm.142729	2181376, 2226839, 2351831, 7739809, 8314004, 8634336, 8838802, 9143490, 9421270, 10349636, 10441734, 11042159, 11076861, 11180952, 11217851, 11461004, 12421715, 12466851, 12477932, 12533615, 14516662, 14610273, 14630798, 14758721, 15565145, 15782199, 16010974, 16141072, 16141073, 16169070, 16602821, 16919471, 17108969, 18385073, 18427126, 18501628, 18554416, 18799693, 18973680, 19233202, 19358334…	GO:0003779: actin binding, GO:0005515: protein binding, GO:0005634: nucleus, GO:0005737: cytoplasm, GO:0005829: cytosol, GO:0005856: cytoskeleton, GO:0007010: cytoskeleton organization, GO:0014911: positive regulation of smooth muscle cell migration, GO:0030036: actin cytoskeleton organization, GO:0030334: regulation of cell migration, GO:0042989: sequestering of actin monomers, GO:0045893: posit…	04810: Regulation of actin cytoskeleton	5.04	0.003	1.8025	0.85	Common
10346747	Cyp20a1	cytochrome P450, family 20, subfamily a, polypeptide 1	NM_030013	77951	Mm.197640	10349636, 11042159, 11076861, 11217851, 12466851, 12477932, 12520002, 12745259, 14610273, 16141072, 16141073, 18799693, 21267068, 21677750	GO:0004497: monooxygenase activity, GO:0005506: iron ion binding, GO:0005575: cellular_component, GO:0009055: electron carrier activity, GO:0016020: membrane, GO:0016021: integral to membrane, GO:0016491: oxidoreductase activity, GO:0016705: oxidoreductase activity, acting on paired donors, with incorporation or reduction of molecular oxygen, GO:0020037: heme binding, GO:0046872: metal ion bindin…		4.84	0.004	1.55833	0.64	Male-specific
10351658	Cd48	CD48 antigen	NM_007649	12506	Mm.1738	1301170, 1383383, 1431091, 1693656, 7474114, 7797269, 7912994, 8043949, 8228830, 8475091, 9927686, 9949948, 10051400, 10233703, 10349636, 10464288, 10842103, 10920231, 11042159, 11076861, 11217851, 11401431, 12242590, 12356317, 12466851, 12477932, 12734329, 15210772, 15589166, 15778370, 15870174, 15905190, 15921521, 15989959, 16081768, 16141072, 16141073, 16472597, 16785501, 16943797, 17599905, 1…	GO:0003823: antigen binding, GO:0004872: receptor activity, GO:0005515: protein binding, GO:0005886: plasma membrane, GO:0007165: signal transduction, GO:0009897: external side of plasma membrane, GO:0016020: membrane, GO:0016021: integral to membrane, GO:0031225: anchored to membrane, GO:0042110: T cell activation, GO:0043234: protein complex, GO:0043499: eukaryotic cell surface binding, GO:0045…	04650: Natural killer cell mediated cytotoxicity	4.83	0.004	1.93187	0.95	Male-specific
10356020	Dock10	dedicator of cytokinesis 10	NM_175291	210293	Mm.133473	8889548, 10349636, 11042159, 11076861, 11217851, 11700028, 12466851, 12477932, 12693553, 15710388, 16141072, 16141073, 16602821, 21267068, 21514340	GO:0005089: Rho guanyl-nucleotide exchange factor activity, GO:0005575: cellular_component, GO:0017048: Rho GTPase binding		4.84	0.004	1.98618	0.99	Male-specific
10356968	Pam	peptidylglycine alpha-amidating monooxygenase	NM_013626	18484	Mm.441453, Mm.5121	1448112, 7873888, 8672144, 8910496, 8938438, 10219055, 10349636, 11028916, 11042159, 11076861, 11217851, 12466851, 12477932, 12748967, 15629125, 15745951, 16141072, 16141073, 16225857, 16325307, 16465591, 17005911, 18554416, 19554387, 19815072, 19954489, 20534529, 20573687, 20648645, 20943906, 21267068, 21677750, 21873192	GO:0003824: catalytic activity, GO:0004497: monooxygenase activity, GO:0004504: peptidylglycine monooxygenase activity, GO:0004504: peptidylglycine monooxygenase activity, GO:0004598: peptidylamidoglycolate lyase activity, GO:0005507: copper ion binding, GO:0005624: membrane fraction, GO:0005829: cytosol, GO:0005887: integral to plasma membrane, GO:0006518: peptide metabolic process, GO:0008152: …		4.85	0.004	1.87905	0.91	Male-specific
10356997			AK048760						4.77	0.004	1.53688	0.62	Male-specific
10359917	Hsd17b7	hydroxysteroid (17-beta) dehydrogenase 7	NM_010476	15490	Mm.12882	8889548, 9658408, 10349636, 10650959, 11042159, 11076861, 11165026, 11217851, 12466851, 12477932, 12732193, 12829805, 14610273, 14681479, 15010206, 15489334, 15862973, 16141072, 16141073, 16356630, 16901934, 18669642, 19027824, 20185768, 20360068, 20659585, 21267068, 21515572, 21677750, 21912524	GO:0000166: nucleotide binding, GO:0000253: 3-keto sterol reductase activity, GO:0004303: estradiol 17-beta-dehydrogenase activity, GO:0005148: prolactin receptor binding, GO:0005783: endoplasmic reticulum, GO:0005886: plasma membrane, GO:0006694: steroid biosynthetic process, GO:0006695: cholesterol biosynthetic process, GO:0008152: metabolic process, GO:0008610: lipid biosynthetic process, GO:0…	00100: Steroid biosynthesis, 00140: Steroid hormone biosynthesis, 01100: Metabolic pathways	4.8	0.004	1.87905	0.91	Male-specific
10362811	Sesn1	sestrin 1	NM_001162908	140742	Mm.139418	8889548, 10349636, 10725249, 10922068, 11042159, 11076861, 11217851, 11695551, 11707774, 12466851, 12477932, 12607115, 14610273, 15489334, 15782199, 16141072, 16141073, 18692468, 19521500, 21267068, 21677750	GO:0005634: nucleus, GO:0007050: cell cycle arrest	04115: p53 signaling pathway	4.71	0.004	1.41421	0.5	Male-specific
10370538	Olfr1356	olfactory receptor 1356	NM_146308	258305	Mm.377425	10706615, 11802173, 11875048, 14611657, 15081110, 21267068	GO:0004871: signal transducer activity, GO:0004872: receptor activity, GO:0004930: G-protein coupled receptor activity, GO:0004984: olfactory receptor activity, GO:0007165: signal transduction, GO:0007186: G-protein coupled receptor signaling pathway, GO:0007608: sensory perception of smell, GO:0016021: integral to membrane, GO:0050911: detection of chemical stimulus involved in sensory perceptio…	04740: Olfactory transduction	-4.78	0.004	0.795536	-0.33	Male-specific
10379153	Aldoc	aldolase C, fructose-bisphosphate	NM_009657	11676	Mm.7729	3009179, 7490093, 7925012, 8889548, 9338785, 9425147, 9482935, 9516475, 9845246, 10349636, 10719228, 10725249, 11042159, 11076861, 11086286, 11217851, 11291763, 11978390, 12466851, 12477932, 12668873, 14610273, 14651853, 14681479, 14697656, 15489334, 16141072, 16141073, 16294306, 16320235, 16602821, 16774995, 16798780, 17114649, 17183552, 17436294, 17626619, 17686042, 18031938, 18403128, 18596172…	GO:0003824: catalytic activity, GO:0004332: fructose-bisphosphate aldolase activity, GO:0004332: fructose-bisphosphate aldolase activity, GO:0005737: cytoplasm, GO:0005739: mitochondrion, GO:0006096: glycolysis, GO:0006915: apoptotic process, GO:0007568: aging, GO:0008092: cytoskeletal protein binding, GO:0016829: lyase activity, GO:0030388: fructose 1,6-bisphosphate metabolic process, GO:0030424…	00010: Glycolysis / Gluconeogenesis, 00030: Pentose phosphate pathway, 00051: Fructose and mannose metabolism, 01100: Metabolic pathways	4.82	0.004	2.32947	1.22	Male-specific
10392437	Gna13	guanine nucleotide binding protein, alpha 13	NM_010303	14674	Mm.193925	1302014, 1905812, 2508088, 8588930, 8858601, 8999798, 9305907, 10037795, 10349636, 10725249, 10922068, 11042159, 11076861, 11217851, 11829488, 12077299, 12183468, 12441350, 12466851, 12477932, 12520002, 12771155, 12954641, 12963721, 14528298, 14610273, 15326177, 15339924, 15351736, 15489334, 15505105, 15665872, 15761153, 15919816, 15936338, 16141072, 16141073, 16186118, 16251183, 16368433, 166028…	GO:0000166: nucleotide binding, GO:0001525: angiogenesis, GO:0001569: patterning of blood vessels, GO:0001664: G-protein coupled receptor binding, GO:0001701: in utero embryonic development, GO:0003924: GTPase activity, GO:0003924: GTPase activity, GO:0003924: GTPase activity, GO:0004871: signal transducer activity, GO:0005525: GTP binding, GO:0005622: intracellular, GO:0005622: intracellular, GO…	04270: Vascular smooth muscle contraction, 04730: Long-term depression, 04810: Regulation of actin cytoskeleton	-4.83	0.004	0.768438	-0.38	Male-specific
10405633	Ntrk2	neurotrophic tyrosine kinase, receptor, type 2	NM_001025074	18212	Mm.130054	1327010, 1645620, 1751544, 2160854, 2171894, 2555172, 7582115, 7588071, 7746324, 7991545, 8114702, 8187631, 8221886, 8223273, 8402890, 8530078, 8575307, 8662221, 8815902, 8889548, 8898237, 8918886, 8938453, 8955272, 8978665, 8994044, 9133385, 9141083, 9148911, 9184113, 9232598, 9263033, 9331334, 9364058, 9398452, 9421165, 9472042, 9640332, 9712667, 9728914, 9728915, 9731539, 9736648, 9736654, 988…	GO:0000166: nucleotide binding, GO:0001570: vasculogenesis, GO:0001764: neuron migration, GO:0004672: protein kinase activity, GO:0004713: protein tyrosine kinase activity, GO:0004714: transmembrane receptor protein tyrosine kinase activity, GO:0004872: receptor activity, GO:0005030: neurotrophin receptor activity, GO:0005515: protein binding, GO:0005524: ATP binding, GO:0005623: cell, GO:0005768…	04010: MAPK signaling pathway, 04722: Neurotrophin signaling pathway	4.75	0.004	2.8481	1.51	Male-specific
10425695	Srebf2	sterol regulatory element binding factor 2	NM_033218	20788	Mm.38016	7803821, 8343131, 8827514, 8833906, 8889548, 9196007, 9329978, 9756919, 9789033, 9974430, 10349636, 10512203, 10585467, 11042159, 11076861, 11090130, 11208732, 11217851, 11544199, 11739104, 11812828, 11829742, 11929849, 12032166, 12160734, 12242332, 12446768, 12466851, 12477932, 12520002, 12668174, 12829694, 12855700, 12904583, 12943732, 14512514, 14522948, 14610273, 14662765, 14673138, 14722362,…	GO:0000978: RNA polymerase II core promoter proximal region sequence-specific DNA binding, GO:0003677: DNA binding, GO:0003682: chromatin binding, GO:0003700: sequence-specific DNA binding transcription factor activity, GO:0005515: protein binding, GO:0005634: nucleus, GO:0005634: nucleus, GO:0005737: cytoplasm, GO:0005737: cytoplasm, GO:0005783: endoplasmic reticulum, GO:0005792: microsome, GO:0…		4.8	0.004	1.45397	0.54	Male-specific
10428714	Slc22a22	solute carrier family 22 (organic cation transporter), member 22	BC026439	210463	Mm.26555	10349636, 11042159, 11076861, 11217851, 12466851, 12477932, 16141072, 16141073, 17520166, 17714910, 20448048, 21677750	GO:0003674: molecular_function, GO:0005575: cellular_component, GO:0008150: biological_process		-4.74	0.004	0.817902	-0.29	Male-specific
10448208	Zfp947	zinc finger protein 947	NM_177596	210853	Mm.441622	10349636, 11042159, 11076861, 11217851, 12466851, 12477932, 15618518, 16141072, 16141073	GO:0003674: molecular_function, GO:0005575: cellular_component, GO:0008150: biological_process, GO:0046872: metal ion binding		4.74	0.004	1.58008	0.66	Male-specific
10455578	Commd10	COMM domain containing 10	NM_178377	69456	Mm.210734	8889548, 10349636, 10725249, 10922068, 11042159, 11076861, 11125038, 11217851, 12466851, 12477932, 12520002, 14610273, 15065000, 15489334, 15782199, 16141072, 16141073, 21267068, 21677750	GO:0003674: molecular_function, GO:0005575: cellular_component, GO:0008150: biological_process		4.72	0.004	1.6358	0.71	Male-specific
10456317	Zfp532	zinc finger protein 532	NM_207255	328977	Mm.286232, Mm.419081	10349636, 11042159, 11076861, 11217851, 12466851, 12477932, 12520002, 12904583, 14610273, 14621295, 15618518, 16141072, 16141073, 16602821, 17967808, 18287559, 18799693	GO:0003676: nucleic acid binding, GO:0003677: DNA binding, GO:0005622: intracellular, GO:0005634: nucleus, GO:0006351: transcription, DNA-dependent, GO:0006355: regulation of transcription, DNA-dependent, GO:0008150: biological_process, GO:0008270: zinc ion binding, GO:0046872: metal ion binding		4.72	0.004	1.39474	0.48	Male-specific
10461526	Vwce	von Willebrand factor C and EGF domains	NM_027913	71768	Mm.169261	10349636, 11042159, 11076861, 11125038, 11217851, 12466851, 12477932, 16141072, 16141073, 18287559, 21267068, 21386911, 21677750	GO:0005509: calcium ion binding, GO:0005575: cellular_component, GO:0005576: extracellular region, GO:0008150: biological_process		-4.77	0.004	0.664343	-0.59	Male-specific
10461636			ENSMUST00000087884						4.8	0.004	2.01391	1.01	Male-specific
10466190			ENSMUST00000067600						4.83	0.004	4.08405	2.03	Male-specific
10479971			ENSMUST00000100426						4.84	0.004	1.29235	0.37	Male-specific
10491860	Phf17	PHD finger protein 17	NM_172303	269424	Mm.286285	8889548, 10349636, 10725249, 10922068, 11042159, 11076861, 11217851, 11544199, 12169691, 12466851, 12477932, 12520002, 12904583, 14610273, 14612400, 14621295, 15142957, 15489334, 15618518, 15741177, 16141072, 16141073, 17967808, 18287559, 18799693, 20059953, 20211142, 20362542, 20412781, 21677750	GO:0000123: histone acetyltransferase complex, GO:0003674: molecular_function, GO:0005634: nucleus, GO:0005737: cytoplasm, GO:0005739: mitochondrion, GO:0006351: transcription, DNA-dependent, GO:0006355: regulation of transcription, DNA-dependent, GO:0006915: apoptotic process, GO:0008270: zinc ion binding, GO:0043966: histone H3 acetylation, GO:0043981: histone H4-K5 acetylation, GO:0043982: his…		-4.72	0.004	0.721965	-0.47	Male-specific
10492136	Dclk1	doublecortin-like kinase 1	NM_019978	13175	Mm.393242, Mm.472264	8889548, 9747029, 10036192, 10349636, 10533048, 11042159, 11076861, 11124993, 11217851, 11473121, 11479289, 11544199, 11597766, 11884394, 12465718, 12466851, 12477932, 12764037, 14741399, 15226823, 15345747, 15489334, 15782199, 16107646, 16141072, 16141073, 16387637, 16387638, 16387639, 16452087, 16602821, 16684769, 16766710, 16869982, 16944949, 17114649, 17313568, 17409237, 17409252, 17904117, 1…	GO:0000166: nucleotide binding, GO:0001764: neuron migration, GO:0004672: protein kinase activity, GO:0004674: protein serine/threonine kinase activity, GO:0005524: ATP binding, GO:0005622: intracellular, GO:0006468: protein phosphorylation, GO:0007275: multicellular organismal development, GO:0007399: nervous system development, GO:0007409: axonogenesis, GO:0007420: brain development, GO:0016301…		4.71	0.004	1.46409	0.55	Male-specific
10496015	Pla2g12a	phospholipase A2, group XIIA	NM_183423	66350	Mm.151951	8889548, 10349636, 11042159, 11076861, 11217851, 11278438, 12466851, 12477932, 12904583, 14610273, 14681479, 15489334, 15782199, 15831466, 16141072, 16141073, 18287559, 21267068	GO:0004623: phospholipase A2 activity, GO:0005509: calcium ion binding, GO:0005576: extracellular region, GO:0005622: intracellular, GO:0005737: cytoplasm, GO:0005783: endoplasmic reticulum, GO:0005794: Golgi apparatus, GO:0006644: phospholipid metabolic process, GO:0016042: lipid catabolic process, GO:0016787: hydrolase activity, GO:0046872: metal ion binding	00564: Glycerophospholipid metabolism, 00565: Ether lipid metabolism, 00590: Arachidonic acid metabolism, 00591: Linoleic acid metabolism, 00592: alpha-Linolenic acid metabolism, 01100: Metabolic pathways, 04010: MAPK signaling pathway, 04270: Vascular smooth muscle contraction, 04370: VEGF signaling pathway, 04664: Fc epsilon RI signaling pathway, 04730: Long-term depression, 04912: GnRH signali…	-4.79	0.004	0.602904	-0.73	Male-specific
10507784	Ppt1	palmitoyl-protein thioesterase 1	NM_008917	19063	Mm.277719	9685319, 10231585, 10349636, 10611498, 10725249, 10922068, 11042159, 11076861, 11217851, 11717424, 11978849, 12466851, 12477932, 12483688, 12520002, 12633880, 14681479, 15128596, 15193291, 15647513, 15649713, 15782199, 15885820, 15944199, 16141072, 16141073, 16242638, 16368712, 16542649, 16571600, 17046272, 17341491, 17656100, 18245779, 18371231, 18704195, 18948101, 19345705, 19416667, 19640925, …	GO:0002084: protein depalmitoylation, GO:0002084: protein depalmitoylation, GO:0005576: extracellular region, GO:0005615: extracellular space, GO:0005624: membrane fraction, GO:0005634: nucleus, GO:0005764: lysosome, GO:0005764: lysosome, GO:0005764: lysosome, GO:0005794: Golgi apparatus, GO:0006309: DNA fragmentation involved in apoptotic nuclear change, GO:0006464: protein modification process,…	00062: Fatty acid elongation in mitochondria, 01100: Metabolic pathways, 04142: Lysosome	4.82	0.004	1.43396	0.52	Male-specific
10516943	Atpif1	ATPase inhibitory factor 1	NM_007512	11983	Mm.2171	9497501, 10349636, 11042159, 11076861, 11217851, 12466851, 12477932, 14519200, 14610273, 14651853, 15582152, 16141072, 16141073, 16602821, 16930510, 18590689, 18614015, 18799693, 19096392, 20538613, 21267068, 21677750	GO:0001937: negative regulation of endothelial cell proliferation, GO:0005515: protein binding, GO:0005739: mitochondrion, GO:0005739: mitochondrion, GO:0009986: cell surface, GO:0042030: ATPase inhibitor activity, GO:0042981: regulation of apoptotic process, GO:0043532: angiostatin binding, GO:0051117: ATPase binding, GO:0051346: negative regulation of hydrolase activity, GO:0072593: reactive ox…		4.73	0.004	1.71713	0.78	Male-specific
10531126	Igj	immunoglobulin joining chain	NM_152839	16069	Mm.1192	1517233, 1537386, 3079912, 6278047, 6815655, 7500036, 8034332, 8752925, 9488050, 9710213, 10349636, 10395687, 10814580, 11042159, 11076861, 11217851, 11470899, 11535625, 11902337, 12389099, 12466851, 12477932, 15155635, 15175647, 16141072, 16141073, 16602821, 16688681, 16962668, 17015728, 17056558, 18028376, 19735751, 21267068, 21677750, 21883352, 22019886	GO:0003823: antigen binding, GO:0005576: extracellular region, GO:0006959: humoral immune response		4.85	0.004	4.25748	2.09	Male-specific
10545247	Igkv6-14	immunoglobulin kappa variable 6-14	U59155	667881	Mm.426557	8814271, 9603450, 15608191			4.77	0.004	2.90795	1.54	Male-specific
10554321			ENSMUST00000098356						-4.7	0.004	0.721965	-0.47	Male-specific
10555389	Ucp2	uncoupling protein 2 (mitochondrial, proton carrier)	NM_011671	22228	Mm.171378	9054939, 9133562, 9511737, 9559644, 9600108, 9666083, 9710252, 9861026, 9950766, 10026188, 10082652, 10333481, 10337618, 10349636, 10441518, 10922068, 11042159, 11076861, 11101840, 11217851, 11256954, 11259402, 11440717, 11756659, 11780125, 11915020, 12011051, 12032159, 12089332, 12115031, 12147286, 12147287, 12419545, 12466851, 12477932, 12555808, 12756242, 12765967, 12858170, 12907675, 12912909…	GO:0000303: response to superoxide, GO:0005739: mitochondrion, GO:0005739: mitochondrion, GO:0005739: mitochondrion, GO:0005743: mitochondrial inner membrane, GO:0006810: transport, GO:0006839: mitochondrial transport, GO:0016020: membrane, GO:0016021: integral to membrane, GO:0031966: mitochondrial membrane		4.79	0.004	1.93187	0.95	Male-specific
10558150	Htra1	HtrA serine peptidase 1	NM_019564	56213	Mm.30156	8889548, 10349636, 10971580, 11042159, 11076861, 11217851, 12466851, 12477932, 12666202, 14610273, 14973287, 15142957, 15206957, 15557215, 15861393, 15993670, 16141072, 16141073, 17287250, 17292962, 18287559, 18551132, 18566130, 18570253, 18799693, 18973680, 19334288, 20238298, 20388781, 20798045, 21252205, 21267068, 21844367, 22008794, 22049084	GO:0001558: regulation of cell growth, GO:0003824: catalytic activity, GO:0004252: serine-type endopeptidase activity, GO:0005515: protein binding, GO:0005520: insulin-like growth factor binding, GO:0005576: extracellular region, GO:0006508: proteolysis, GO:0008233: peptidase activity, GO:0008236: serine-type peptidase activity, GO:0016787: hydrolase activity, GO:0019838: growth factor binding, G…		4.84	0.004	2.08493	1.06	Male-specific
10563130	Aldh16a1	aldehyde dehydrogenase 16 family, member A1	NM_145954	69748	Mm.82139	10349636, 10922068, 11042159, 11076861, 11125038, 11217851, 12466851, 12477932, 14610273, 15782199, 16141072, 16141073, 17967808, 18799693, 18971422, 21267068, 21677750	GO:0005575: cellular_component, GO:0008152: metabolic process, GO:0016491: oxidoreductase activity, GO:0016620: oxidoreductase activity, acting on the aldehyde or oxo group of donors, NAD or NADP as acceptor, GO:0055114: oxidation-reduction process		-4.74	0.004	0.768438	-0.38	Male-specific
10584391			GENSCAN00000033864						-4.79	0.004	0.795536	-0.33	Male-specific
10601878	Tceal1	transcription elongation factor A (SII)-like 1	NM_146236	237052	Mm.40713	11125038, 11217851, 11591653, 12466851, 12477932, 14610273, 15489334, 20059953, 21267068	GO:0003746: translation elongation factor activity, GO:0005515: protein binding, GO:0005575: cellular_component, GO:0005634: nucleus, GO:0006351: transcription, DNA-dependent, GO:0006355: regulation of transcription, DNA-dependent, GO:0006414: translational elongation, GO:0008150: biological_process		4.71	0.004	1.56917	0.65	Male-specific
10351455	Rgs5	regulator of G-protein signaling 5	NM_009063	19737	Mm.20954	8889548, 9079700, 10203790, 10349636, 11042159, 11076861, 11217851, 11342430, 11829488, 12466851, 12477932, 12514120, 12598306, 15238534, 15489334, 16141072, 16141073, 16217033, 16602821, 16919269, 17130451, 17198697, 18038251, 18212066, 18268011, 18287559, 18344982, 18418378, 18554416, 18625716, 18697905, 20016822, 20643937, 21267068, 21278382, 21386911, 21421844, 21677750, 21905163, 21965603	GO:0005096: GTPase activator activity, GO:0005096: GTPase activator activity, GO:0005737: cytoplasm, GO:0005737: cytoplasm, GO:0005886: plasma membrane, GO:0007165: signal transduction, GO:0007186: G-protein coupled receptor signaling pathway, GO:0009968: negative regulation of signal transduction, GO:0038032: termination of G-protein coupled receptor signaling pathway, GO:0043547: positive regul…		4.74	0.004	2.36199	1.24	Common
10354418	Obfc2a	oligonucleotide/oligosaccharide-binding fold containing 2A	NM_028696	109019	Mm.196290	8889548, 10349636, 10725249, 10922068, 11042159, 11076861, 11125038, 11217851, 12466851, 12477932, 16141072, 16141073, 16533169, 18287559, 21267068	GO:0000724: double-strand break repair via homologous recombination, GO:0003676: nucleic acid binding, GO:0003677: DNA binding, GO:0003697: single-stranded DNA binding, GO:0003723: RNA binding, GO:0005634: nucleus, GO:0005634: nucleus, GO:0006281: DNA repair, GO:0006974: response to DNA damage stimulus, GO:0010212: response to ionizing radiation, GO:0031576: G2/M transition checkpoint, GO:0070876…		4.78	0.004	2.01391	1.01	Common
10357472	Cxcr4	chemokine (C-X-C motif) receptor 4	NM_009911	12767	Mm.1401	8757135, 8955194, 8962122, 9103415, 9218610, 9261443, 9295051, 9510554, 9634237, 9634238, 9689100, 9879064, 10229189, 10349636, 10479460, 10571666, 11042159, 11069075, 11076861, 11092979, 11197687, 11217851, 11272281, 11301003, 11489951, 11520466, 11983855, 12126650, 12183377, 12466851, 12477932, 12583436, 12684531, 12705474, 12707343, 12714971, 12730102, 12805300, 12832536, 12839981, 12900445, 1…	GO:0001569: patterning of blood vessels, GO:0001667: ameboidal cell migration, GO:0001764: neuron migration, GO:0001764: neuron migration, GO:0002064: epithelial cell development, GO:0003779: actin binding, GO:0004871: signal transducer activity, GO:0004872: receptor activity, GO:0004930: G-protein coupled receptor activity, GO:0004950: chemokine receptor activity, GO:0005515: protein binding, GO…	04060: Cytokine-cytokine receptor interaction, 04062: Chemokine signaling pathway, 04144: Endocytosis, 04360: Axon guidance, 04670: Leukocyte transendothelial migration, 04672: Intestinal immune network for IgA production	4.85	0.004	1.90528	0.93	Common
10362896	Cd24a	CD24a antigen	NM_009846	12484	Mm.29742	1346270, 1383383, 1385153, 1431091, 1530634, 2019286, 2118158, 2153173, 7477352, 7524641, 7534304, 7613634, 7669058, 7774619, 7795661, 7807014, 7908303, 8117278, 8125140, 8145052, 8223854, 8226859, 8314004, 8543797, 8557754, 8562500, 8753773, 8783272, 8920854, 8943715, 9004038, 9016874, 9028339, 9038707, 9048906, 9129046, 9177270, 9324354, 9368605, 9529332, 10037815, 10051318, 10349636, 10365441,…	GO:0001666: response to hypoxia, GO:0001775: cell activation, GO:0001775: cell activation, GO:0001934: positive regulation of protein phosphorylation, GO:0001959: regulation of cytokine-mediated signaling pathway, GO:0002237: response to molecule of bacterial origin, GO:0002329: pre-B cell differentiation, GO:0002523: leukocyte migration involved in inflammatory response, GO:0002842: positive reg…	04640: Hematopoietic cell lineage	4.82	0.004	5.6962	2.51	Common
10366446	Tspan8	tetraspanin 8	NM_146010	216350	Mm.22270	10349636, 10725249, 10922068, 11042159, 11076861, 11217851, 11752298, 12466851, 12477932, 14660441, 15556938, 16141072, 16141073, 16452166, 16602821, 18291621, 20531244, 20733586	GO:0003674: molecular_function, GO:0005575: cellular_component, GO:0016020: membrane, GO:0016021: integral to membrane, GO:0030195: negative regulation of blood coagulation		4.85	0.004	6.9163	2.79	Common
10379511	Ccl2	chemokine (C-C motif) ligand 2	NM_011333	20296	Mm.290320	1347470, 1406651, 1448065, 1794049, 1969921, 2004761, 2065676, 2071154, 2513477, 2576529, 2910858, 3108379, 3287374, 6872001, 7528168, 7579889, 7590247, 7594550, 7601457, 7622488, 7642742, 7650394, 7717454, 7737353, 7767000, 7789623, 7836768, 7945333, 7947467, 7954525, 8051420, 8132324, 8144933, 8216854, 8268655, 8342023, 8423056, 8449498, 8455595, 8631787, 8661152, 8662231, 8662823, 8683100, 875…	GO:0000165: MAPK cascade, GO:0001525: angiogenesis, GO:0001664: G-protein coupled receptor binding, GO:0001938: positive regulation of endothelial cell proliferation, GO:0002548: monocyte chemotaxis, GO:0005125: cytokine activity, GO:0005515: protein binding, GO:0005576: extracellular region, GO:0005615: extracellular space, GO:0005615: extracellular space, GO:0005737: cytoplasm, GO:0006874: cell…	04062: Chemokine signaling pathway	4.79	0.004	3.34035	1.74	Common
10384398	Grb10	growth factor receptor bound protein 10	NM_010345	14783	Mm.273117, Mm.464229	7731717, 8798417, 8798570, 8889548, 9062339, 9070953, 9448292, 9747873, 9815134, 10349636, 10446181, 10759892, 10922068, 11042159, 11076861, 11180952, 11217851, 11668390, 12466851, 12477932, 12520002, 12533789, 12595547, 12627233, 12693553, 12697834, 12700169, 12771153, 12783867, 12829789, 14610273, 15031102, 15226823, 15345747, 15489334, 15601824, 15604097, 15664450, 15665276, 15722337, 15752742…	GO:0001784: phosphotyrosine binding, GO:0004872: receptor activity, GO:0005070: SH3/SH2 adaptor activity, GO:0005158: insulin receptor binding, GO:0005158: insulin receptor binding, GO:0005515: protein binding, GO:0005543: phospholipid binding, GO:0005737: cytoplasm, GO:0005829: cytosol, GO:0007165: signal transduction, GO:0008286: insulin receptor signaling pathway, GO:0009967: positive regulati…		4.78	0.004	1.81504	0.86	Common
10384458	Plek	pleckstrin	NM_019549	56193	Mm.479819, Mm.98232	10349636, 10860665, 11042159, 11076861, 11217851, 12466851, 12477932, 15489334, 15761153, 16141072, 16141073, 19190246, 21649580	GO:0005080: protein kinase C binding, GO:0005543: phospholipid binding, GO:0005622: intracellular, GO:0005622: intracellular, GO:0005623: cell, GO:0005624: membrane fraction, GO:0005625: soluble fraction, GO:0005737: cytoplasm, GO:0006904: vesicle docking involved in exocytosis, GO:0007229: integrin-mediated signaling pathway, GO:0010572: positive regulation of platelet activation, GO:0010920: ne…		4.86	0.004	2.60268	1.38	Common
10401673	Tgfb3	transforming growth factor, beta 3	NM_009368	21809	Mm.3992	1284245, 1375903, 1577201, 1707784, 1723948, 1764993, 1821856, 1955457, 1970330, 2015789, 2069871, 2206556, 2226202, 2375595, 2401212, 2628730, 3226728, 7493021, 7493022, 7574296, 7601910, 7640653, 7669547, 7687212, 7819129, 7819439, 7842167, 7848824, 7883868, 8002998, 8050368, 8119140, 8125201, 8726224, 8889548, 8916368, 9010342, 9169087, 9203584, 9215640, 9427478, 9525700, 9716414, 9727838, 983…	GO:0000187: activation of MAPK activity, GO:0001666: response to hypoxia, GO:0001701: in utero embryonic development, GO:0005114: type II transforming growth factor beta receptor binding, GO:0005576: extracellular region, GO:0005615: extracellular space, GO:0005634: nucleus, GO:0005737: cytoplasm, GO:0006917: induction of apoptosis, GO:0007179: transforming growth factor beta receptor signaling p…	04010: MAPK signaling pathway, 04060: Cytokine-cytokine receptor interaction, 04110: Cell cycle, 04144: Endocytosis, 04350: TGF-beta signaling pathway, 05140: Leishmaniasis, 05142: Chagas disease (American trypanosomiasis), 05144: Malaria, 05145: Toxoplasmosis, 05146: Amoebiasis, 05200: Pathways in cancer, 05210: Colorectal cancer, 05211: Renal cell carcinoma, 05212: Pancreatic cancer, 05220: Chr…	4.81	0.004	2.73208	1.45	Common
10407481	Pfkp	phosphofructokinase, platelet	NM_019703	56421	Mm.273874	2521854, 8889548, 10349636, 10425167, 10814514, 11042159, 11076861, 11137296, 11217851, 12466851, 12477932, 12520002, 12904583, 14681479, 15242968, 15489334, 15499029, 15782199, 15919810, 16141072, 16141073, 16602821, 17626619, 18052609, 18194653, 18287559, 18628400, 18799693, 19752599, 20501672, 20798045, 21267068, 21677750, 21731673	GO:0000166: nucleotide binding, GO:0003824: catalytic activity, GO:0003872: 6-phosphofructokinase activity, GO:0003872: 6-phosphofructokinase activity, GO:0005524: ATP binding, GO:0005625: soluble fraction, GO:0005737: cytoplasm, GO:0005829: cytosol, GO:0005945: 6-phosphofructokinase complex, GO:0006002: fructose 6-phosphate metabolic process, GO:0006096: glycolysis, GO:0006096: glycolysis, GO:00…	00010: Glycolysis / Gluconeogenesis, 00030: Pentose phosphate pathway, 00051: Fructose and mannose metabolism, 00052: Galactose metabolism, 01100: Metabolic pathways	4.8	0.004	1.82766	0.87	Common
10412100	Map3k1	mitogen-activated protein kinase kinase kinase 1	NM_011945	26401	Mm.15918	4035594, 4724491, 4865553, 5630254, 6740513, 6883178, 7618106, 8385802, 8597633, 8621675, 8637721, 9078260, 9135144, 9427625, 9924790, 10349636, 10465784, 10523642, 10575011, 10805784, 10852963, 11042159, 11076861, 11217851, 11278353, 11756439, 11782455, 11891332, 12048245, 12049732, 12122119, 12458213, 12466851, 12493778, 12520002, 12584189, 12826667, 12839996, 12878610, 12941696, 14500727, 1458…	GO:0000165: MAPK cascade, GO:0000166: nucleotide binding, GO:0000186: activation of MAPKK activity, GO:0000209: protein polyubiquitination, GO:0004672: protein kinase activity, GO:0004706: JUN kinase kinase kinase activity, GO:0004710: MAPK/ERK kinase kinase activity, GO:0004842: ubiquitin-protein ligase activity, GO:0005515: protein binding, GO:0005524: ATP binding, GO:0005622: intracellular, GO…	04010: MAPK signaling pathway, 04120: Ubiquitin mediated proteolysis, 04622: RIG-I-like receptor signaling pathway, 04722: Neurotrophin signaling pathway, 04912: GnRH signaling pathway	4.71	0.004	2.01391	1.01	Common
10424404	Pvt1	plasmacytoma variant translocation 1	NR_003368	19296	Mm.4608, Mm.482077	1348494, 1351769, 1354638, 1358803, 1638977, 1691313, 1766673, 1889815, 1946354, 2402486, 2572511, 2704080, 2985974, 2995997, 3024964, 3416652, 3785181, 3924592, 3937724, 3990802, 4068142, 6328284, 8012111, 8094075, 8095010, 8391346, 9111201, 9308229, 10349636, 10512203, 11042159, 11076861, 11217851, 12466851, 12477932, 12520002, 12904583, 14610273, 15741177, 15840001, 16141072, 16141073, 1796780…			4.78	0.004	2.20381	1.14	Common
10424676	Ly6e	lymphocyte antigen 6 complex, locus E	NM_001164036	17069	Mm.788	8202484, 8258699, 8662090, 8757598, 9027489, 9093881, 10349636, 10807778, 10922068, 11042159, 11076861, 11217851, 11784869, 12466851, 12477932, 15031102, 15170814, 15245428, 16141072, 16141073, 18554416, 18799693, 21267068, 22101863	GO:0001701: in utero embryonic development, GO:0005623: cell, GO:0005886: plasma membrane, GO:0016020: membrane, GO:0030325: adrenal gland development, GO:0031225: anchored to membrane, GO:0035265: organ growth, GO:0042415: norepinephrine metabolic process, GO:0048242: epinephrine secretion, GO:0055010: ventricular cardiac muscle tissue morphogenesis		4.75	0.004	1.71713	0.78	Common
10426479	Ano6	anoctamin 6	NM_175344	105722	Mm.38087, Mm.392547, Mm.452770	8889548, 10349636, 10922068, 11042159, 11076861, 11125038, 11217851, 12466851, 12477932, 12520002, 14610273, 15067359, 15489334, 16141072, 16141073, 17967808, 18729231, 18799693, 19059364, 20056604, 21267068	GO:0002543: activation of blood coagulation via clotting cascade, GO:0005216: ion channel activity, GO:0005254: chloride channel activity, GO:0005886: plasma membrane, GO:0006810: transport, GO:0006811: ion transport, GO:0006821: chloride transport, GO:0016020: membrane, GO:0016021: integral to membrane, GO:0034220: ion transmembrane transport, GO:0034220: ion transmembrane transport, GO:0034707:…		4.74	0.004	2.01391	1.01	Common
10426689	Spats2	spermatogenesis associated, serine-rich 2	NM_139140	72572	Mm.276650	8889548, 10349636, 10512203, 11042159, 11076861, 11217851, 11944913, 12466851, 12477932, 12520002, 12904583, 14610273, 15782199, 15840001, 16141072, 16141073, 17967808, 18799693, 21267068	GO:0003674: molecular_function, GO:0005737: cytoplasm, GO:0008150: biological_process		4.75	0.004	1.58008	0.66	Common
10428536	Trps1	trichorhinophalangeal syndrome I (human)	NM_032000	83925	Mm.30466	8889548, 10349636, 10725249, 11042159, 11076861, 11217851, 11285235, 12444977, 12446778, 12466851, 12477932, 12520002, 12617849, 12761050, 12885770, 14516672, 14610273, 15245428, 15618518, 15640362, 16141072, 16141073, 16602821, 16919269, 17015433, 17967808, 17997399, 18054290, 18287559, 18363966, 18424451, 18442308, 18456591, 18713754, 18799693, 19389374, 19694891, 19759027, 19772620, 19820125, …	GO:0000122: negative regulation of transcription from RNA polymerase II promoter, GO:0005515: protein binding, GO:0005634: nucleus, GO:0045892: negative regulation of transcription, DNA-dependent		4.7	0.004	1.93187	0.95	Common
10428814	Anxa13	annexin A13	NM_027211	69787	Mm.237985	10349636, 11042159, 11076861, 11217851, 11961095, 12466851, 12477932, 15489334, 16141072, 16141073, 18554416, 21267068	GO:0005509: calcium ion binding, GO:0005544: calcium-dependent phospholipid binding, GO:0005886: plasma membrane, GO:0008150: biological_process, GO:0016020: membrane		4.83	0.004	2.78949	1.48	Common
10428983	Fam49b	family with sequence similarity 49, member B	NM_144846	223601	Mm.246108	8889548, 10349636, 11042159, 11076861, 11125038, 11217851, 12466851, 12477932, 12520002, 14610273, 15489334, 15782199, 16141072, 16141073, 17967808, 18799693, 21267068, 21677750	GO:0003674: molecular_function, GO:0005575: cellular_component, GO:0008150: biological_process		4.79	0.004	1.68179	0.75	Common
10436841	Il10rb	interleukin 10 receptor, beta	NM_008349	16155	Mm.4154	2901095, 8318737, 9047351, 9463407, 10349636, 11042159, 11076861, 11217851, 11416224, 12466851, 12466854, 12466855, 12477932, 12584606, 12794114, 15782199, 15843536, 16141072, 16141073, 16424049, 17056528, 18318596, 18356844, 18506885, 19542472, 19783988, 20133700, 21267068, 21677750, 21925467	GO:0004872: receptor activity, GO:0004920: interleukin-10 receptor activity, GO:0005515: protein binding	04060: Cytokine-cytokine receptor interaction, 04630: Jak-STAT signaling pathway, 05145: Toxoplasmosis	4.8	0.004	1.8025	0.85	Common
10444658	Clic1	chloride intracellular channel 1	NM_033444	114584	Mm.29524	10349636, 10922068, 11042159, 11076861, 11217851, 12466851, 12477932, 14610273, 14656967, 15102471, 15489334, 16141072, 16141073, 16602821, 16998848, 17967808, 18799693, 19478202, 19703605, 20049953, 20196953, 21055175	GO:0005216: ion channel activity, GO:0005244: voltage-gated ion channel activity, GO:0005247: voltage-gated chloride channel activity, GO:0005254: chloride channel activity, GO:0005624: membrane fraction, GO:0005625: soluble fraction, GO:0005634: nucleus, GO:0005635: nuclear envelope, GO:0005737: cytoplasm, GO:0005886: plasma membrane, GO:0006810: transport, GO:0006811: ion transport, GO:0006821:…		4.81	0.004	1.81504	0.86	Common
10454881	0610010O12Rik	RIKEN cDNA 0610010O12 gene	BC028765	66060	Mm.272527	8889548, 10349636, 11042159, 11076861, 11217851, 12466851, 12477932, 14610273, 16141072, 16141073, 16602821, 17967808, 18799693	GO:0003674: molecular_function, GO:0005575: cellular_component, GO:0008150: biological_process		4.83	0.004	2.32947	1.22	Common
10457733	B4galt6	UDP-Gal:betaGlcNAc beta 1,4-galactosyltransferase, polypeptide 6	NM_019737	56386	Mm.393827	8889548, 9593693, 10349636, 10725249, 10922068, 11042159, 11076861, 11217851, 12466851, 12477932, 12520002, 12904583, 14610273, 15033168, 15489334, 15782199, 16141072, 16141073, 17883393, 17967808, 18799693, 21267068	GO:0005575: cellular_component, GO:0005794: Golgi apparatus, GO:0005975: carbohydrate metabolic process, GO:0008378: galactosyltransferase activity, GO:0008489: UDP-galactose:glucosylceramide beta-1,4-galactosyltransferase activity, GO:0016020: membrane, GO:0016021: integral to membrane, GO:0016740: transferase activity, GO:0016757: transferase activity, transferring glycosyl groups, GO:0030148: …	00600: Sphingolipid metabolism, 01100: Metabolic pathways	4.72	0.004	2.88786	1.53	Common
10458906	Ppic	peptidylprolyl isomerase C	NM_008908	19038	Mm.4587	1618811, 1652374, 8203464, 8265636, 8341703, 9811942, 10349636, 10545201, 10922068, 11042159, 11076861, 11217851, 12466851, 12477932, 14610273, 15385446, 15489334, 15604097, 16141072, 16141073, 16458478, 16602821, 21267068	GO:0000413: protein peptidyl-prolyl isomerization, GO:0003755: peptidyl-prolyl cis-trans isomerase activity, GO:0005515: protein binding, GO:0005737: cytoplasm, GO:0006457: protein folding, GO:0016853: isomerase activity, GO:0042277: peptide binding		4.7	0.004	2.02792	1.02	Common
10467191	Ankrd1	ankyrin repeat domain 1 (cardiac muscle)	NM_013468	107765	Mm.10279	9043061, 9278441, 9382869, 9425147, 10349636, 10477291, 10542334, 10892744, 11042159, 11076861, 11217851, 11309420, 11336496, 12372253, 12466851, 12477932, 12524226, 14741210, 15489334, 15632022, 15902305, 16141072, 16141073, 16199874, 17239933, 17303760, 17392382, 17923686, 18273862, 18310072, 18554416, 19143834, 19500504, 19877281, 20059953, 20080568, 20185768, 20659433, 20860623, 21267068	GO:0000122: negative regulation of transcription from RNA polymerase II promoter, GO:0001085: RNA polymerase II transcription factor binding, GO:0001105: RNA polymerase II transcription coactivator activity, GO:0002039: p53 binding, GO:0003677: DNA binding, GO:0003714: transcription corepressor activity, GO:0005515: protein binding, GO:0005634: nucleus, GO:0005634: nucleus, GO:0005667: transcript…		4.81	0.004	3.20428	1.68	Common
10467258	Myof	myoferlin	NM_001099634	226101	Mm.34674	10349636, 11042159, 11076861, 11217851, 11959863, 12466851, 12477932, 14610273, 15368895, 15782199, 16141072, 16141073, 16280346, 16289749, 17702744, 17967808, 18502764, 18755693, 20008164, 20571050, 21267068, 21586340	GO:0001778: plasma membrane repair, GO:0005543: phospholipid binding, GO:0005543: phospholipid binding, GO:0005634: nucleus, GO:0005886: plasma membrane, GO:0005901: caveola, GO:0016020: membrane, GO:0016021: integral to membrane, GO:0030947: regulation of vascular endothelial growth factor receptor signaling pathway, GO:0031410: cytoplasmic vesicle, GO:0034605: cellular response to heat, GO:0043…		4.72	0.004	3.55537	1.83	Common
10468885			ENSMUST00000099260						4.8	0.004	1.77769	0.83	Common
10469322	Vim	vimentin	NM_011701	22352	Mm.268000	1315305, 1372074, 1385302, 1611218, 1655359, 1676977, 1680375, 1850997, 1916246, 2140597, 2325630, 2493000, 2500966, 2744479, 2767427, 6161051, 7523108, 7533563, 7665181, 7691937, 7720210, 7766993, 7890332, 7954832, 8070623, 8170478, 8188282, 8261138, 8307566, 8314004, 8318736, 8358169, 8449489, 8486356, 8530383, 8543176, 8543661, 8597644, 8609166, 8630490, 8634150, 8651505, 8666670, 8692820, 901…	GO:0005198: structural molecule activity, GO:0005200: structural constituent of cytoskeleton, GO:0005212: structural constituent of eye lens, GO:0005515: protein binding, GO:0005737: cytoplasm, GO:0005737: cytoplasm, GO:0005829: cytosol, GO:0005856: cytoskeleton, GO:0005882: intermediate filament, GO:0005882: intermediate filament, GO:0008022: protein C-terminus binding, GO:0010977: negative regu…		4.73	0.004	2.02792	1.02	Common
10472820	Itga6	integrin alpha 6	NM_008397	16403	Mm.225096	1385605, 1431091, 1698797, 1725162, 1833411, 1946438, 2475502, 2973567, 7583004, 7600577, 7618084, 7621877, 7624366, 7626796, 7669058, 7691492, 7777057, 7803849, 8070619, 8081870, 8306881, 8409377, 8557754, 8573717, 8666675, 8673141, 8707838, 8722691, 8725284, 8756298, 8834471, 8838570, 8875079, 8889548, 8937744, 9013328, 9019241, 9022052, 9151677, 9185503, 9271670, 9362532, 9390664, 9524190, 967…	GO:0004872: receptor activity, GO:0005178: integrin binding, GO:0005604: basement membrane, GO:0005886: plasma membrane, GO:0005886: plasma membrane, GO:0005913: cell-cell adherens junction, GO:0007155: cell adhesion, GO:0007160: cell-matrix adhesion, GO:0007229: integrin-mediated signaling pathway, GO:0008305: integrin complex, GO:0009897: external side of plasma membrane, GO:0009925: basal plas…	04510: Focal adhesion, 04512: ECM-receptor interaction, 04514: Cell adhesion molecules (CAMs), 04640: Hematopoietic cell lineage, 04810: Regulation of actin cytoskeleton, 05145: Toxoplasmosis, 05200: Pathways in cancer, 05222: Small cell lung cancer, 05410: Hypertrophic cardiomyopathy (HCM), 05412: Arrhythmogenic right ventricular cardiomyopathy (ARVC), 05414: Dilated cardiomyopathy	4.74	0.004	2.39496	1.26	Common
10474936	Spint1	serine protease inhibitor, Kunitz type 1	NM_016907	20732	Mm.104955	10049781, 10349636, 10762618, 10922068, 11042159, 11076861, 11217851, 11406276, 12466851, 12477932, 12874218, 12904583, 14610273, 15964823, 16141072, 16141073, 16983341, 17174946, 17328885, 17673674, 18402552, 18713750, 18799693, 18832587, 19389929, 19592578, 20152175, 20858856, 21267068, 21491433, 21677750, 21840293, 21898507	GO:0001892: embryonic placenta development, GO:0004867: serine-type endopeptidase inhibitor activity, GO:0005576: extracellular region, GO:0010466: negative regulation of peptidase activity, GO:0010951: negative regulation of endopeptidase activity, GO:0030198: extracellular matrix organization, GO:0030414: peptidase inhibitor activity, GO:0060670: branching involved in embryonic placenta morphog…		4.83	0.004	2.53151	1.34	Common
10487040	Fbn1	fibrillin 1	NM_007993	14118	Mm.271644	176891, 1382866, 1433576, 1451140, 1576433, 1587342, 1617705, 1912584, 2307213, 2416757, 2912343, 3600652, 4048170, 6562869, 6604585, 6847727, 6971670, 7271067, 7359004, 7523551, 7561939, 7633422, 7688852, 7704626, 7710717, 7721853, 7744963, 7783425, 7829516, 7860770, 7873879, 7902327, 7911425, 7918007, 7959775, 8006086, 8058758, 8070538, 8111131, 8155252, 8160820, 8166647, 8221765, 8307578, 8318…	GO:0001501: skeletal system development, GO:0001527: microfibril, GO:0001527: microfibril, GO:0001822: kidney development, GO:0005201: extracellular matrix structural constituent, GO:0005509: calcium ion binding, GO:0005515: protein binding, GO:0005578: proteinaceous extracellular matrix, GO:0005604: basement membrane, GO:0005615: extracellular space, GO:0007507: heart development, GO:0031012: ex…		4.73	0.004	3.27161	1.71	Common
10487994	Fermt1	fermitin family homolog 1 (Drosophila)	NM_198029	241639	Mm.209784	10349636, 11042159, 11076861, 11125038, 11217851, 12466851, 12477932, 15489334, 16141072, 16141073, 16876785, 18554416, 19057668, 19240021, 21267068, 21677750	GO:0005488: binding, GO:0005543: phospholipid binding, GO:0005737: cytoplasm, GO:0005829: cytosol, GO:0005856: cytoskeleton, GO:0005886: plasma membrane, GO:0005925: focal adhesion, GO:0007155: cell adhesion, GO:0016020: membrane, GO:0030054: cell junction, GO:0031941: filamentous actin, GO:0042995: cell projection, GO:0043616: keratinocyte proliferation, GO:0051546: keratinocyte migration, GO:00…		4.85	0.004	3.70635	1.89	Common
10491970	Lhfp	lipoma HMGIC fusion partner	NM_175386	108927	Mm.118617	8889548, 10349636, 11042159, 11076861, 11217851, 12466851, 12477932, 14610273, 15489334, 16141072, 16141073, 21267068, 21677750	GO:0003674: molecular_function, GO:0005575: cellular_component, GO:0008150: biological_process, GO:0016020: membrane, GO:0016021: integral to membrane		4.73	0.004	2.20381	1.14	Common
10499666	Atp8b2	ATPase, class I, type 8B, member 2	NM_001081182	54667	Mm.30455	7559602, 10349636, 11015572, 11042159, 11076861, 11217851, 12466851, 14610273, 15368895, 16141072, 16141073, 20628604, 21267068, 21677750	GO:0000166: nucleotide binding, GO:0000287: magnesium ion binding, GO:0004012: phospholipid-translocating ATPase activity, GO:0005515: protein binding, GO:0005524: ATP binding, GO:0006200: ATP catabolic process, GO:0006812: cation transport, GO:0008152: metabolic process, GO:0015662: ATPase activity, coupled to transmembrane movement of ions, phosphorylative mechanism, GO:0015914: phospholipid tr…		4.76	0.004	1.53688	0.62	Common
10557895	Itgax	integrin alpha X	NM_021334	16411	Mm.22378	1385153, 1431091, 2185332, 7751620, 9053454, 10330002, 10330270, 10349636, 10648399, 11042159, 11076861, 11217851, 11683172, 11937543, 12121661, 12466851, 12477932, 12648490, 12801066, 14609575, 14643301, 14657281, 14990792, 15210787, 15449545, 15585877, 15705807, 15899409, 16011799, 16051744, 16141072, 16141073, 16239568, 16513945, 16524567, 16815646, 16920972, 17056703, 17277142, 17525267, 1754…	GO:0004872: receptor activity, GO:0007155: cell adhesion, GO:0007229: integrin-mediated signaling pathway, GO:0008305: integrin complex, GO:0009897: external side of plasma membrane, GO:0016020: membrane, GO:0016021: integral to membrane, GO:0051607: defense response to virus	04810: Regulation of actin cytoskeleton	4.81	0.004	4.40762	2.14	Common
10562223	Fxyd3	FXYD domain-containing ion transport regulator 3	NM_008557	17178	Mm.263847	7836447, 7970700, 10349636, 10922068, 10950925, 11042159, 11076861, 11217851, 12466851, 12477932, 14610273, 14694902, 15489334, 15743908, 16141072, 16141073, 16403837, 16602821, 17077088, 18554416, 21267068, 21677750	GO:0005216: ion channel activity, GO:0005254: chloride channel activity, GO:0005515: protein binding, GO:0005789: endoplasmic reticulum membrane, GO:0005792: microsome, GO:0006810: transport, GO:0006811: ion transport, GO:0006821: chloride transport, GO:0016020: membrane, GO:0016021: integral to membrane, GO:0034220: ion transmembrane transport, GO:0034707: chloride channel complex, GO:0050790: r…		4.81	0.004	1.58008	0.66	Common
10562709	Cd33	CD33 antigen	NM_001111058	12489	Mm.140157	8193354, 8812484, 10349636, 11042159, 11076861, 11171044, 11217851, 12466851, 12477932, 12773563, 16141072, 16141073, 17008544, 20660734, 21267068	GO:0005529: sugar binding, GO:0005886: plasma membrane, GO:0007155: cell adhesion, GO:0009897: external side of plasma membrane, GO:0016020: membrane, GO:0016021: integral to membrane	04640: Hematopoietic cell lineage	4.85	0.004	2.31338	1.21	Common
10564631	Slco3a1	solute carrier organic anion transporter family, member 3a1	NM_023908	108116	Mm.425467	9449642, 10349636, 10922068, 11042159, 11076861, 11217851, 12466851, 12477932, 14681479, 15489334, 16141072, 16141073, 16403838, 19884258, 21267068, 21677750	GO:0005215: transporter activity, GO:0005886: plasma membrane, GO:0005887: integral to plasma membrane, GO:0006810: transport, GO:0006811: ion transport, GO:0006857: oligopeptide transport, GO:0008514: organic anion transmembrane transporter activity, GO:0009925: basal plasma membrane, GO:0009986: cell surface, GO:0015198: oligopeptide transporter activity, GO:0015711: organic anion transport, GO…		4.69	0.004	2.25012	1.17	Common
10565018	Iqgap1	IQ motif containing GTPase activating protein 1	NM_016721	29875	Mm.207619	8889548, 10349636, 10611248, 10725249, 10922068, 11042159, 11076861, 11217851, 11752298, 12377780, 12466851, 12477932, 12520002, 12617831, 12900413, 12904583, 14516655, 14610273, 14621295, 15026422, 15457341, 15634346, 15782199, 16141072, 16141073, 16369480, 16510873, 17255093, 17460084, 17563371, 17620407, 17785185, 18180285, 18216334, 18413651, 18567582, 18604197, 18662680, 18799693, 19000842, …	GO:0005515: protein binding, GO:0005634: nucleus, GO:0005737: cytoplasm, GO:0005737: cytoplasm, GO:0005886: plasma membrane, GO:0005911: cell-cell junction, GO:0016020: membrane, GO:0016328: lateral plasma membrane, GO:0017048: Rho GTPase binding, GO:0019903: protein phosphatase binding, GO:0030496: midbody, GO:0031252: cell leading edge, GO:0032403: protein complex binding, GO:0043005: neuron pr…	04520: Adherens junction, 04810: Regulation of actin cytoskeleton	4.69	0.004	2.15846	1.11	Common
10569890	Aida	axin interactor, dorsalization associated	NM_181732	108909	Mm.290502	8889548, 10349636, 10922068, 11042159, 11076861, 11217851, 12466851, 12477932, 16141072, 16141073, 17681137, 21267068	GO:0005515: protein binding, GO:0007275: multicellular organismal development, GO:0009953: dorsal/ventral pattern formation, GO:0019904: protein domain specific binding, GO:0043496: regulation of protein homodimerization activity, GO:0043508: negative regulation of JUN kinase activity, GO:0043508: negative regulation of JUN kinase activity, GO:0043508: negative regulation of JUN kinase activity, …		4.81	0.004	1.61328	0.69	Common
10570855	Plat	plasminogen activator, tissue	NM_008872	18791	Mm.154660	1311971, 1326990, 1347472, 1675193, 1733847, 1968046, 1981050, 2037298, 2067848, 2139228, 2542775, 2821634, 2826484, 3123315, 7523120, 7543410, 7566088, 7579895, 7613031, 7720560, 7743938, 7873877, 7894176, 7941361, 8088835, 8119140, 8133887, 8188294, 8226859, 8349806, 8397803, 8417372, 8474450, 8559144, 8560424, 8588930, 8604050, 8618918, 8647936, 8649810, 8650190, 8672127, 8710934, 8801257, 882…	GO:0001666: response to hypoxia, GO:0003824: catalytic activity, GO:0004252: serine-type endopeptidase activity, GO:0004252: serine-type endopeptidase activity, GO:0005576: extracellular region, GO:0005615: extracellular space, GO:0005615: extracellular space, GO:0005737: cytoplasm, GO:0005737: cytoplasm, GO:0006508: proteolysis, GO:0008152: metabolic process, GO:0008233: peptidase activity, GO:0…	04610: Complement and coagulation cascades	4.76	0.004	3.22657	1.69	Common
10579347	Ifi30	interferon gamma inducible protein 30	NM_023065	65972	Mm.30241	8889548, 10349636, 10922068, 11042159, 11076861, 11217851, 11491538, 11701933, 11812828, 12466851, 12477932, 12819125, 12904583, 14610273, 16141072, 16141073, 16982871, 17142755, 18218638, 18606668, 18815593, 19124716, 20485683, 20538950, 20668223, 21039465, 21267068, 21640818, 21833020	GO:0005576: extracellular region, GO:0005764: lysosome, GO:0005764: lysosome, GO:0005886: plasma membrane, GO:0015036: disulfide oxidoreductase activity, GO:0016491: oxidoreductase activity, GO:0016667: oxidoreductase activity, acting on a sulfur group of donors, GO:0019886: antigen processing and presentation of exogenous peptide antigen via MHC class II, GO:0030054: cell junction, GO:0042590: a…	04612: Antigen processing and presentation	4.78	0.004	1.82766	0.87	Common
10582303	Cyba	cytochrome b-245, alpha polypeptide	NM_007806	13057	Mm.271671	2597164, 9507200, 10349636, 10447107, 10922068, 11042159, 11076861, 11217851, 12466851, 12477932, 14610273, 14651853, 15123630, 15345488, 15471976, 15489334, 15731028, 15850784, 16141072, 16141073, 16602821, 16973969, 17443690, 18182394, 18287559, 18292807, 18417717, 18665154, 18799693, 18952568, 19136702, 19201887, 19283362, 19755709, 20195241, 20454568, 21212270, 21282379, 21677136, 21677750	GO:0001938: positive regulation of endothelial cell proliferation, GO:0003106: negative regulation of glomerular filtration by angiotensin, GO:0005515: protein binding, GO:0005737: cytoplasm, GO:0005739: mitochondrion, GO:0005794: Golgi apparatus, GO:0006801: superoxide metabolic process, GO:0006810: transport, GO:0006954: inflammatory response, GO:0008217: regulation of blood pressure, GO:000905…	04145: Phagosome, 04380: Osteoclast differentiation, 04670: Leukocyte transendothelial migration, 05140: Leishmaniasis	4.71	0.004	1.93187	0.95	Common
10584561	9030425E11Rik	RIKEN cDNA 9030425E11 gene	NM_133733	71566	Mm.280560	8889548, 10349636, 10922068, 11042159, 11076861, 11125038, 11217851, 12466851, 12477932, 14573622, 14610273, 15563274, 16141072, 16141073, 16618939, 17538635, 17620326, 17967808, 18047469, 18799693, 20562862, 21267068, 21677750	GO:0003674: molecular_function, GO:0005624: membrane fraction, GO:0005886: plasma membrane, GO:0005923: tight junction, GO:0008150: biological_process, GO:0016020: membrane, GO:0016021: integral to membrane, GO:0030054: cell junction		4.82	0.004	1.81504	0.86	Common
10590909	Endod1	endonuclease domain containing 1	NM_028013	71946	Mm.41423	8889548, 10349636, 10725249, 10922068, 11042159, 11076861, 11217851, 12466851, 12477932, 15226823, 15368895, 15489334, 15782199, 16141072, 16141073, 21677750	GO:0003676: nucleic acid binding, GO:0004518: nuclease activity, GO:0004519: endonuclease activity, GO:0005575: cellular_component, GO:0005576: extracellular region, GO:0008150: biological_process, GO:0008152: metabolic process, GO:0016787: hydrolase activity, GO:0046872: metal ion binding, GO:0090305: nucleic acid phosphodiester bond hydrolysis	04210: Apoptosis	4.85	0.004	2.14355	1.1	Common
10351867	Aim2	absent in melanoma 2	NM_001013779	383619	Mm.131453	10349636, 11042159, 11076861, 11217851, 12466851, 12477932, 12520002, 12904583, 16141072, 16141073, 16183747, 19131592, 19158675, 19158676, 19158679, 20333626, 20351692, 20351693, 20417169, 20457908, 20490635, 20562263, 20566831, 21057088, 21151103, 21551362, 21565393, 21677750, 21943709, 22116829, 22140256	GO:0003690: double-stranded DNA binding, GO:0005515: protein binding, GO:0005634: nucleus, GO:0005737: cytoplasm, GO:0005739: mitochondrion, GO:0035458: cellular response to interferon-beta, GO:0035690: cellular response to drug, GO:0044444: cytoplasmic part, GO:0050702: interleukin-1 beta secretion	04623: Cytosolic DNA-sensing pathway	4.65	0.005	1.7411	0.8	Male-specific
10358982	Mr1	major histocompatibility complex, class I-related	NM_008209	15064	Mm.7580	7624800, 9325151, 9780177, 9784382, 10349636, 11042159, 11076861, 11217851, 11785959, 11797097, 12466851, 12477932, 12634786, 12794138, 15802267, 16141072, 16141073, 16424191, 16602821, 16878136, 18395084, 18443227, 18974295, 19278296, 19416870, 20581831, 20802139, 21190736, 21259323, 21402896	GO:0002474: antigen processing and presentation of peptide antigen via MHC class I, GO:0005783: endoplasmic reticulum, GO:0006955: immune response, GO:0016020: membrane, GO:0016021: integral to membrane, GO:0019882: antigen processing and presentation, GO:0042612: MHC class I protein complex		4.66	0.005	2.15846	1.11	Male-specific
10359859			NR_030461						-4.68	0.005	0.692555	-0.53	Male-specific
10362538	Lama4	laminin, alpha 4	NM_010681	16775	Mm.258065	9034910, 9049981, 9151674, 9201115, 9219532, 9346933, 9389447, 9396756, 9402012, 9415429, 9584197, 9614228, 9852162, 9882526, 10349636, 10364433, 10575223, 10625553, 11042159, 11076861, 11217851, 11369940, 11381080, 11784026, 11809810, 12051813, 12130633, 12466851, 12477932, 12843252, 12921739, 14610273, 14729866, 15056720, 15182231, 15491165, 15699217, 15782199, 15814800, 15817462, 15823034, 158…	GO:0001568: blood vessel development, GO:0005102: receptor binding, GO:0005576: extracellular region, GO:0005578: proteinaceous extracellular matrix, GO:0005604: basement membrane, GO:0005604: basement membrane, GO:0005605: basal lamina, GO:0005606: laminin-1 complex, GO:0007155: cell adhesion, GO:0030155: regulation of cell adhesion, GO:0030334: regulation of cell migration, GO:0045995: regulati…	04510: Focal adhesion, 04512: ECM-receptor interaction, 05143: African trypanosomiasis, 05145: Toxoplasmosis, 05146: Amoebiasis, 05200: Pathways in cancer, 05222: Small cell lung cancer	4.53	0.005	1.71713	0.78	Male-specific
10368409	Lama2	laminin, alpha 2	NM_008481	16773	Mm.256087	61889, 73571, 196056, 202877, 471185, 563524, 591440, 630405, 647395, 894325, 1139295, 1161034, 1185240, 1265049, 1290587, 1301630, 1577403, 1634888, 1757468, 1894637, 2014247, 2183046, 2185464, 2203673, 2478549, 2989438, 3402356, 3440862, 3954056, 4120487, 5434356, 6447833, 6490723, 6831246, 7225891, 7481760, 7510707, 7550355, 7588220, 7650451, 7655459, 7795883, 7803849, 7874173, 8188645, 820252…	GO:0005604: basement membrane, GO:0005604: basement membrane, GO:0005605: basal lamina, GO:0005605: basal lamina, GO:0007411: axon guidance, GO:0032224: positive regulation of synaptic transmission, cholinergic, GO:0042383: sarcolemma, GO:0043197: dendritic spine	04510: Focal adhesion, 04512: ECM-receptor interaction, 05145: Toxoplasmosis, 05146: Amoebiasis, 05200: Pathways in cancer, 05222: Small cell lung cancer, 05410: Hypertrophic cardiomyopathy (HCM), 05412: Arrhythmogenic right ventricular cardiomyopathy (ARVC), 05414: Dilated cardiomyopathy, 05416: Viral myocarditis	4.6	0.005	2.51403	1.33	Male-specific
10376726	Dhrs7b	dehydrogenase/reductase (SDR family) member 7B	NM_001172112	216820	Mm.21475	8889548, 10349636, 10725249, 10922068, 11042159, 11076861, 11217851, 12466851, 12477932, 12520002, 14610273, 15782199, 16141072, 16141073, 17967808, 18799693, 21677750	GO:0000166: nucleotide binding, GO:0005575: cellular_component, GO:0005777: peroxisome, GO:0008150: biological_process, GO:0008152: metabolic process, GO:0016020: membrane, GO:0016021: integral to membrane, GO:0016491: oxidoreductase activity, GO:0055114: oxidation-reduction process		4.54	0.005	1.46409	0.55	Male-specific
10382106	Gm885	predicted gene 885	NM_001033435	380732	Mm.343952	10349636, 11042159, 11076861, 11217851, 12466851, 12477932, 14610273, 16141072, 16141073, 18799693, 20526344	GO:0005515: protein binding, GO:0005576: extracellular region, GO:0005623: cell, GO:0005886: plasma membrane, GO:0005887: integral to plasma membrane, GO:0016020: membrane, GO:0016021: integral to membrane, GO:0033004: negative regulation of mast cell activation, GO:0043303: mast cell degranulation		4.6	0.005	1.91853	0.94	Male-specific
10401519	Npc2	Niemann Pick type C2	NM_023409	67963	Mm.282556	8889548, 10349636, 10725249, 10863096, 10922068, 11042159, 11076861, 11125141, 11217851, 12466851, 12477932, 12520002, 12591949, 12591954, 12719428, 14610273, 15071184, 15355983, 15381285, 15489334, 15582152, 15782199, 15896196, 16141072, 16141073, 16177447, 16374838, 16484344, 17018531, 17389239, 17492806, 17880278, 18799693, 19723497, 19883728, 20007703, 20650896, 21267068, 21289032, 21315718, …	GO:0005576: extracellular region, GO:0005622: intracellular, GO:0005764: lysosome, GO:0005764: lysosome, GO:0015485: cholesterol binding, GO:0015485: cholesterol binding, GO:0019899: enzyme binding, GO:0030301: cholesterol transport, GO:0030301: cholesterol transport, GO:0032366: intracellular sterol transport, GO:0032366: intracellular sterol transport, GO:0032367: intracellular cholesterol tran…	04142: Lysosome	4.63	0.005	1.43396	0.52	Male-specific
10402347	Ifi27l2a	interferon, alpha-inducible protein 27 like 2A	NM_029803	76933	Mm.271275, Mm.446878	10349636, 11042159, 11076861, 11217851, 12388728, 12466851, 12477932, 14728724, 16141072, 16141073, 16602821, 17704618, 18948406, 21267068	GO:0003674: molecular_function, GO:0005575: cellular_component, GO:0007568: aging, GO:0009615: response to virus		4.59	0.005	2.08493	1.06	Male-specific
10411595	Naip2	NLR family, apoptosis inhibitory protein 2	NM_010872	17948	Mm.89961	8975718, 9693038, 9916987, 10384056, 10486205, 10501978, 10640764, 10708519, 10958627, 10958634, 11030753, 12466851, 12477932, 12483212, 12526741, 15618518, 17901126, 18287559, 21874021	GO:0005622: intracellular, GO:0006915: apoptotic process, GO:0046872: metal ion binding, GO:0071391: cellular response to estrogen stimulus	04621: NOD-like receptor signaling pathway	4.65	0.005	1.8025	0.85	Male-specific
10414987			ENSMUST00000103676						-4.67	0.005	0.747425	-0.42	Male-specific
10424662	Psca	prostate stem cell antigen	NM_028216	72373	Mm.46395	9465086, 10349636, 11042159, 11076861, 11217851, 11238029, 11479226, 11752398, 12466851, 12477932, 15860580, 16141072, 16141073, 18044730, 21267068	GO:0016020: membrane		-4.65	0.005	0.687771	-0.54	Male-specific
10425092	Cyth4	cytohesin 4	NM_028195	72318	Mm.32911	8889548, 10349636, 11042159, 11076861, 11217851, 12466851, 12477932, 16141072, 16141073, 21267068, 21677750	GO:0005085: guanyl-nucleotide exchange factor activity, GO:0005086: ARF guanyl-nucleotide exchange factor activity, GO:0005543: phospholipid binding, GO:0005622: intracellular, GO:0005737: cytoplasm, GO:0005886: plasma membrane, GO:0016020: membrane, GO:0030155: regulation of cell adhesion, GO:0032012: regulation of ARF protein signal transduction, GO:0050790: regulation of catalytic activity, GO…		4.54	0.005	2.01391	1.01	Male-specific
10425161	Lgals1	lectin, galactose binding, soluble 1	NM_008495	16852	Mm.43831	1627600, 1638977, 1986871, 2025648, 2335567, 2803247, 3020551, 3335026, 8043949, 8306885, 8432540, 8674632, 8862771, 8873770, 8889548, 9027489, 9171370, 9502734, 9560246, 9566950, 9613594, 9727835, 9811942, 9931450, 10329612, 10349636, 10922068, 11042159, 11076861, 11217851, 11418863, 11830565, 11839787, 12194966, 12271131, 12466851, 12477932, 12853445, 14610273, 15181456, 15489334, 15579141, 155…	GO:0001948: glycoprotein binding, GO:0004871: signal transducer activity, GO:0005529: sugar binding, GO:0005534: galactose binding, GO:0005576: extracellular region, GO:0005578: proteinaceous extracellular matrix, GO:0005615: extracellular space, GO:0005615: extracellular space, GO:0005622: intracellular, GO:0005634: nucleus, GO:0005737: cytoplasm, GO:0007157: heterophilic cell-cell adhesion, GO:…		4.68	0.005	3.16017	1.66	Male-specific
10434523	Polr2h	polymerase (RNA) II (DNA directed) polypeptide H	NM_145632	245841	Mm.288730	10349636, 10725249, 10922068, 11042159, 11076861, 11217851, 12466851, 12477932, 14610273, 15489334, 16141072, 16141073, 18799693, 20059953, 21267068, 21677750	GO:0003674: molecular_function, GO:0003899: DNA-directed RNA polymerase activity, GO:0005634: nucleus, GO:0005665: DNA-directed RNA polymerase II, core complex, GO:0005737: cytoplasm, GO:0006351: transcription, DNA-dependent, GO:0006366: transcription from RNA polymerase II promoter, GO:0006468: protein phosphorylation	00230: Purine metabolism, 00240: Pyrimidine metabolism, 01100: Metabolic pathways, 03020: RNA polymerase, 05016: Huntington's disease	-4.57	0.005	0.726986	-0.46	Male-specific
10435565	Hcls1	hematopoietic cell specific Lyn substrate 1	NM_008225	15163	Mm.4091	7535527, 7628441, 7641686, 8943564, 8978766, 9058808, 9126384, 9630982, 10349636, 10713104, 11042159, 11076861, 11217851, 12466851, 12477932, 15166239, 16141072, 16141073, 16782030, 17579181, 17996076, 19001085, 19012179, 19064729, 19917685, 20059953, 20211142, 20530793, 21267068, 21398607, 21677750, 22031761	GO:0005515: protein binding, GO:0005634: nucleus, GO:0005737: cytoplasm, GO:0005737: cytoplasm, GO:0005739: mitochondrion, GO:0005886: plasma membrane, GO:0008284: positive regulation of cell proliferation, GO:0009725: response to hormone stimulus, GO:0017124: SH3 domain binding, GO:0017124: SH3 domain binding, GO:0030218: erythrocyte differentiation, GO:0032403: protein complex binding, GO:00425…	04530: Tight junction, 05100: Bacterial invasion of epithelial cells	4.56	0.005	1.56917	0.65	Male-specific
10435920	Cd200r4	CD200 receptor 4	NM_207244	239849	Mm.445045	10349636, 11042159, 11076861, 11217851, 12466851, 12477932, 12960329, 15187158, 15274657, 16141072, 16141073, 21677750	GO:0004872: receptor activity, GO:0005515: protein binding, GO:0009897: external side of plasma membrane, GO:0016020: membrane, GO:0016021: integral to membrane		4.56	0.005	1.75321	0.81	Male-specific
10459730	Me2	malic enzyme 2, NAD(+)-dependent, mitochondrial	NM_145494	107029	Mm.36817	8889548, 10349636, 11042159, 11076861, 11217851, 11544199, 12466851, 12477932, 14610273, 14651853, 14681479, 15489334, 15782199, 16141072, 16141073, 18287559, 18614015, 19521500, 19691144, 21267068, 21386911	GO:0000166: nucleotide binding, GO:0003824: catalytic activity, GO:0004470: malic enzyme activity, GO:0005739: mitochondrion, GO:0005739: mitochondrion, GO:0006108: malate metabolic process, GO:0008152: metabolic process, GO:0016491: oxidoreductase activity, GO:0016616: oxidoreductase activity, acting on the CH-OH group of donors, NAD or NADP as acceptor, GO:0016619: malate dehydrogenase (oxaloac…	00620: Pyruvate metabolism	4.61	0.005	1.65864	0.73	Male-specific
10461369	Ahnak	AHNAK nucleoprotein (desmoyokin)	NM_009643	66395	Mm.203866, Mm.392302	8408266, 8889548, 9730611, 10349636, 11042159, 11076861, 11217851, 11284963, 12466851, 12477932, 12617833, 12904583, 14516657, 14610273, 15007166, 15033986, 15373775, 15493012, 16141072, 16141073, 16602821, 17062627, 18174170, 18191595, 18287559, 18799693, 18837049, 19261907, 19497879, 20833135, 21094140, 21745462	GO:0005911: cell-cell junction		4.68	0.005	1.72907	0.79	Male-specific
10469108	Gm10857	predicted gene 10857	NR_033470	100038358	Mm.353975	10349636, 10725249, 10922068, 11042159, 11076861, 11217851, 12466851, 16141072, 16141073			-4.63	0.005	0.790041	-0.34	Male-specific
10470027	Npdc1	neural proliferation, differentiation and control gene 1	NM_008721	18146	Mm.1131	7878019, 7903403, 10349636, 11042159, 11076861, 11217851, 11245976, 12466851, 12477932, 14660441, 15226823, 15563841, 15782199, 16141072, 16141073, 16537572, 21267068	GO:0016020: membrane, GO:0016021: integral to membrane		4.6	0.005	1.90528	0.93	Male-specific
10470562			ENSMUST00000074761						4.63	0.005	1.6245	0.7	Male-specific
10481804	Ralgps1	Ral GEF with PH domain and SH3 binding motif 1	NM_175211	241308	Mm.274249	8889548, 10349636, 11042159, 11076861, 11217851, 12466851, 12477932, 14610273, 14621295, 16141072, 16141073, 16648489, 18799693, 21267068	GO:0003674: molecular_function, GO:0005085: guanyl-nucleotide exchange factor activity, GO:0005543: phospholipid binding, GO:0005575: cellular_component, GO:0005622: intracellular, GO:0005737: cytoplasm, GO:0005886: plasma membrane, GO:0007264: small GTPase mediated signal transduction, GO:0008150: biological_process, GO:0016020: membrane, GO:0050790: regulation of catalytic activity		4.55	0.005	1.89212	0.92	Male-specific
10482448	Zeb2	zinc finger E-box binding homeobox 2	NM_015753	24136	Mm.440702	8889548, 10349636, 10400677, 11042159, 11076861, 11217851, 11448942, 11451567, 11477103, 11592033, 11857784, 12466851, 12477932, 12522767, 12609600, 12693553, 13679026, 14610273, 15006694, 15489854, 15618518, 16127714, 16141072, 16141073, 16157277, 16162653, 16458080, 16516881, 16598713, 16901480, 16919269, 16957952, 17131407, 17360662, 17478475, 17585049, 17615296, 17644613, 18182442, 18250082, …	GO:0001755: neural crest cell migration, GO:0001756: somitogenesis, GO:0001843: neural tube closure, GO:0003676: nucleic acid binding, GO:0003677: DNA binding, GO:0003700: sequence-specific DNA binding transcription factor activity, GO:0005622: intracellular, GO:0005634: nucleus, GO:0005730: nucleolus, GO:0005737: cytoplasm, GO:0006351: transcription, DNA-dependent, GO:0006355: regulation of tran…		4.64	0.005	1.53688	0.62	Male-specific
10486061	Rasgrp1	RAS guanyl releasing protein 1	NM_011246	19419	Mm.42150	8889548, 10087292, 10349636, 10610183, 11017103, 11042159, 11076861, 11217851, 12433368, 12466851, 12477932, 12538669, 12782630, 12817022, 12932358, 14532295, 14764585, 14970203, 16141072, 16141073, 16301621, 16530850, 16602821, 16849453, 17065239, 17082620, 17190838, 17567957, 17675473, 17974959, 18077438, 18172297, 18424717, 19100522, 19168098, 19497993, 19933860, 20007535, 20308057, 20392800, …	GO:0005085: guanyl-nucleotide exchange factor activity, GO:0005509: calcium ion binding, GO:0005622: intracellular, GO:0005737: cytoplasm, GO:0005783: endoplasmic reticulum, GO:0005794: Golgi apparatus, GO:0005886: plasma membrane, GO:0007264: small GTPase mediated signal transduction, GO:0016020: membrane, GO:0030154: cell differentiation, GO:0035556: intracellular signal transduction, GO:004687…	04010: MAPK signaling pathway, 04660: T cell receptor signaling pathway	4.66	0.005	1.91853	0.94	Male-specific
10488362	Nkx2-4	NK2 transcription factor related, locus 4 (Drosophila)	NM_023504	228731	Mm.315498	1346742, 9344671, 10349636, 10818213, 11042159, 11076861, 11217851, 11830575, 12466851, 14681479, 15618518, 16141072, 16141073, 20412781, 20798045	GO:0003677: DNA binding, GO:0003700: sequence-specific DNA binding transcription factor activity, GO:0005575: cellular_component, GO:0005634: nucleus, GO:0006355: regulation of transcription, DNA-dependent, GO:0007275: multicellular organismal development, GO:0043565: sequence-specific DNA binding		-4.56	0.005	0.732043	-0.45	Male-specific
10491064			ENSMUST00000093715						-4.56	0.005	0.779165	-0.36	Male-specific
10498852	Rxfp1	relaxin/insulin-like family peptide receptor 1	NM_212452	381489	Mm.331086	10349636, 10935549, 11042159, 11076861, 11217851, 11809971, 12466851, 12679517, 12959965, 14701741, 15256493, 15566402, 15956680, 15956683, 15956708, 15956710, 16141072, 16141073, 16223865, 16411781, 16434975, 16602821, 18218691, 18974264, 19073841, 19261221, 19416204, 19416211, 20503398, 20861284, 21229994	GO:0004871: signal transducer activity, GO:0004872: receptor activity, GO:0004930: G-protein coupled receptor activity, GO:0004930: G-protein coupled receptor activity, GO:0005622: intracellular, GO:0005622: intracellular, GO:0005622: intracellular, GO:0005886: plasma membrane, GO:0007165: signal transduction, GO:0007186: G-protein coupled receptor signaling pathway, GO:0007188: G-protein signali…	04080: Neuroactive ligand-receptor interaction	-4.6	0.005	0.773782	-0.37	Male-specific
10498952	Gucy1a3	guanylate cyclase 1, soluble, alpha 3	NM_021896	60596	Mm.143831	8889548, 10349636, 10922068, 10984516, 11042159, 11076861, 11217851, 12466851, 12477932, 14681479, 14715267, 16141072, 16141073, 16614755, 16707424, 16886062, 16934000, 17251421, 17610859, 17679618, 17717014, 17855621, 17954614, 18287559, 18339647, 18550612, 19030180, 19386638, 19502556, 19592461, 19625524, 19934018, 20023176, 20392955, 21078983, 21257915, 21267068, 21394564, 21410795, 21536853, …	GO:0000166: nucleotide binding, GO:0004383: guanylate cyclase activity, GO:0005525: GTP binding, GO:0005737: cytoplasm, GO:0006182: cGMP biosynthetic process, GO:0006182: cGMP biosynthetic process, GO:0006182: cGMP biosynthetic process, GO:0007263: nitric oxide mediated signal transduction, GO:0008074: guanylate cyclase complex, soluble, GO:0008217: regulation of blood pressure, GO:0009190: cycli…	00230: Purine metabolism, 04270: Vascular smooth muscle contraction, 04540: Gap junction, 04730: Long-term depression, 04970: Salivary secretion	4.58	0.005	1.75321	0.81	Male-specific
10501811	Slc44a3	solute carrier family 44, member 3	NM_145394	213603	Mm.33062	10349636, 11042159, 11076861, 11125038, 11217851, 12466851, 12477932, 14610273, 14681479, 15489334, 15782199, 16141072, 16141073, 20562862, 21267068, 21677750	GO:0003674: molecular_function, GO:0005575: cellular_component, GO:0008150: biological_process, GO:0016020: membrane, GO:0016021: integral to membrane		4.56	0.005	2.17347	1.12	Male-specific
10506929	Calr4	calreticulin 4	NM_001033226	108802	Mm.318248	10349636, 10725249, 10922068, 11042159, 11076861, 11217851, 12466851, 12477932, 16141072, 16141073, 21267068, 21677750, 21933956	GO:0003674: molecular_function, GO:0005575: cellular_component, GO:0005783: endoplasmic reticulum, GO:0008150: biological_process		4.68	0.005	1.72907	0.79	Male-specific
10513208	Svep1	sushi, von Willebrand factor type A, EGF and pentraxin domain containing 1	NM_022814	64817	Mm.261024	10349636, 11042159, 11062057, 11076861, 11217851, 12466851, 12477932, 15522233, 16141072, 16141073, 21267068, 21963386	GO:0003682: chromatin binding, GO:0005509: calcium ion binding, GO:0005576: extracellular region, GO:0005737: cytoplasm, GO:0007155: cell adhesion, GO:0008150: biological_process, GO:0016020: membrane		4.65	0.005	2.90795	1.54	Male-specific
10515220	Faah	fatty acid amide hydrolase	NM_010173	14073	Mm.256025	8889548, 9122178, 9878243, 10208977, 10349636, 10526230, 10721728, 11042159, 11076861, 11217851, 11470906, 11698137, 12065702, 12095693, 12359156, 12466851, 12477932, 12736361, 12770562, 15085199, 15157693, 15209515, 15247426, 15453543, 15482903, 15489334, 15525780, 15533037, 15576840, 15760467, 15821037, 16141072, 16141073, 16143133, 16418162, 16448676, 16571781, 16605240, 16866345, 16886060, 16…	GO:0004040: amidase activity, GO:0005543: phospholipid binding, GO:0005737: cytoplasm, GO:0005783: endoplasmic reticulum, GO:0005794: Golgi apparatus, GO:0006631: fatty acid metabolic process, GO:0008152: metabolic process, GO:0008152: metabolic process, GO:0008289: lipid binding, GO:0009062: fatty acid catabolic process, GO:0016020: membrane, GO:0016021: integral to membrane, GO:0016787: hydrola…		-4.53	0.005	0.790041	-0.34	Male-specific
10517508	C1qb	complement component 1, q subcomponent, beta polypeptide	NM_009777	12260	Mm.2570	1940381, 2591537, 3258283, 3258843, 7829080, 8606057, 9516475, 10047536, 10349636, 10922068, 10964938, 11042159, 11076861, 11217851, 11810182, 12133956, 12466851, 12477932, 15489334, 16141072, 16141073, 16602821, 18563486, 21267068, 21795542, 21862594	GO:0005576: extracellular region, GO:0005581: collagen, GO:0005602: complement component C1 complex, GO:0006958: complement activation, classical pathway, GO:0042803: protein homodimerization activity, GO:0045087: innate immune response, GO:0048839: inner ear development	04610: Complement and coagulation cascades, 05020: Prion diseases, 05142: Chagas disease (American trypanosomiasis), 05150: Staphylococcus aureus infection, 05322: Systemic lupus erythematosus	4.58	0.005	1.67018	0.74	Male-specific
10529890			ENSMUST00000030975						-4.53	0.005	0.726986	-0.46	Male-specific
10538753			ENSMUST00000137642						4.59	0.005	1.52626	0.61	Male-specific
10538882			ENSMUST00000103316						4.67	0.005	4.05584	2.02	Male-specific
10544248			GENSCAN00000024145						-4.64	0.005	0.795536	-0.33	Male-specific
10545014	Vopp1	vesicular, overexpressed in cancer, prosurvival protein 1	NM_146168	232023	Mm.24642	8889548, 10349636, 11042159, 11076861, 11217851, 12466851, 12477932, 15226823, 16141072, 16141073, 21267068	GO:0004871: signal transducer activity, GO:0005768: endosome, GO:0006351: transcription, DNA-dependent, GO:0006355: regulation of transcription, DNA-dependent, GO:0007165: signal transduction, GO:0016020: membrane, GO:0016021: integral to membrane, GO:0030659: cytoplasmic vesicle membrane, GO:0031301: integral to organelle membrane, GO:0031410: cytoplasmic vesicle		4.68	0.005	1.61328	0.69	Male-specific
10546567	A130022J15Rik	RIKEN cDNA A130022J15 gene	BC048939	101351	Mm.486365	10349636, 11042159, 11076861, 11217851, 12124942, 12466851, 12477932, 14610273, 15782199, 16141072, 16141073, 18799693, 19268448, 21267068	GO:0003674: molecular_function, GO:0005575: cellular_component, GO:0005576: extracellular region, GO:0008150: biological_process, GO:0008152: metabolic process, GO:0016740: transferase activity, GO:0016757: transferase activity, transferring glycosyl groups		4.56	0.005	1.42405	0.51	Male-specific
10548314	Klrb1b	killer cell lectin-like receptor subfamily B member 1B	NM_030599	80782	Mm.480764, Mm.6180	1517565, 1880421, 9177771, 9600963, 10229823, 10229828, 10349636, 11042159, 11076861, 11217851, 11685472, 12466851, 12477932, 12858173, 14990792, 15489334, 15814704, 16141072, 16141073, 16751398, 19535641, 21267068, 21677750	GO:0004872: receptor activity, GO:0005488: binding, GO:0005515: protein binding, GO:0005529: sugar binding, GO:0005887: integral to plasma membrane, GO:0009897: external side of plasma membrane, GO:0016020: membrane, GO:0016021: integral to membrane, GO:0042803: protein homodimerization activity, GO:0045953: negative regulation of natural killer cell mediated cytotoxicity		4.61	0.005	1.54756	0.63	Male-specific
10550332	Slc1a5	solute carrier family 1 (neutral amino acid transporter), member 5	NM_009201	20514	Mm.1056	7702599, 8662767, 10349636, 10725249, 10922068, 10933718, 11042159, 11076861, 11217851, 12050356, 12466851, 12477932, 12505721, 12584318, 12904583, 14563674, 14622120, 14681479, 15782199, 16141072, 16141073, 18973680, 19012749, 19382234, 21267068	GO:0003333: amino acid transmembrane transport, GO:0005576: extracellular region, GO:0005794: Golgi apparatus, GO:0005886: plasma membrane, GO:0006860: extracellular amino acid transport, GO:0015171: amino acid transmembrane transporter activity, GO:0015175: neutral amino acid transmembrane transporter activity, GO:0015194: L-serine transmembrane transporter activity, GO:0015825: L-serine transpo…	04974: Protein digestion and absorption	4.67	0.005	1.91853	0.94	Male-specific
10556491	Far1	fatty acyl CoA reductase 1	NM_026143	67420	Mm.206919, Mm.477631	8889548, 10349636, 11042159, 11076861, 11217851, 12466851, 12477932, 14610273, 15220348, 15220349, 15489334, 16141072, 16141073, 20562862, 21267068	GO:0000166: nucleotide binding, GO:0005777: peroxisome, GO:0006629: lipid metabolic process, GO:0008610: lipid biosynthetic process, GO:0010025: wax biosynthetic process, GO:0016020: membrane, GO:0016021: integral to membrane, GO:0016491: oxidoreductase activity, GO:0016620: oxidoreductase activity, acting on the aldehyde or oxo group of donors, NAD or NADP as acceptor, GO:0050062: long-chain-fat…	04146: Peroxisome	4.59	0.005	1.81504	0.86	Male-specific
10556820	Tmem159	transmembrane protein 159	NM_145586	233806	Mm.257952	10349636, 10922068, 11042159, 11076861, 11217851, 12466851, 12477932, 15589683, 15782199, 16141072, 16141073, 18799693, 21267068, 21677750	GO:0003674: molecular_function, GO:0005575: cellular_component, GO:0008150: biological_process, GO:0016020: membrane, GO:0016021: integral to membrane		4.59	0.005	1.58008	0.66	Male-specific
10574492			ENSMUST00000067136						-4.63	0.005	0.747425	-0.42	Male-specific
10576062	Jph3	junctophilin 3	NM_020605	57340	Mm.306870	8889548, 10349636, 10942252, 10949023, 11042159, 11076861, 11217851, 11906164, 12466851, 12477932, 14559359, 16141072, 16141073, 16452087, 16602821, 16809425, 17114649, 17347645, 17904530, 21267068, 21677750	GO:0005783: endoplasmic reticulum, GO:0005789: endoplasmic reticulum membrane, GO:0005792: microsome, GO:0005886: plasma membrane, GO:0007613: memory, GO:0015278: calcium-release channel activity, GO:0016020: membrane, GO:0016021: integral to membrane, GO:0030314: junctional membrane complex, GO:0035640: exploration behavior, GO:0040011: locomotion, GO:0048168: regulation of neuronal synaptic pla…		-4.54	0.005	0.752623	-0.41	Male-specific
10577164	Gas6	growth arrest specific 6	NM_019521	14456	Mm.3982	1347472, 3409319, 8106563, 8226859, 8336730, 8954722, 9322241, 9395235, 9507200, 10349636, 10842103, 10922068, 11042159, 11076861, 11175853, 11217851, 12122116, 12466851, 12477932, 12644472, 14660441, 15123721, 15184064, 15226823, 15489334, 15650770, 15731491, 16014032, 16141072, 16141073, 16901715, 17174935, 17459335, 17483321, 18156494, 18159085, 18188450, 18287559, 18457663, 18480276, 18554416…	GO:0001764: neuron migration, GO:0005509: calcium ion binding, GO:0005576: extracellular region, GO:0005615: extracellular space, GO:0005615: extracellular space, GO:0005622: intracellular, GO:0005622: intracellular, GO:0007165: signal transduction, GO:0007167: enzyme linked receptor protein signaling pathway, GO:0007596: blood coagulation, GO:0009267: cellular response to starvation, GO:0010934:…		4.58	0.005	2.36199	1.24	Male-specific
10582580			ENSMUST00000101990						-4.69	0.005	0.659754	-0.6	Male-specific
10598839	Rp2h	retinitis pigmentosa 2 homolog (human)	NM_133669	19889	Mm.288141	9697692, 10349636, 11042159, 11076861, 11217851, 11371510, 11544199, 12466851, 12477932, 14660441, 15489334, 16141072, 16141073, 17967808, 20106869, 21267068, 21677750	GO:0000166: nucleotide binding, GO:0004550: nucleoside diphosphate kinase activity, GO:0005096: GTPase activator activity, GO:0005488: binding, GO:0005524: ATP binding, GO:0005525: GTP binding, GO:0005737: cytoplasm, GO:0005886: plasma membrane, GO:0006165: nucleoside diphosphate phosphorylation, GO:0006183: GTP biosynthetic process, GO:0006228: UTP biosynthetic process, GO:0006241: CTP biosynthe…		4.63	0.005	1.44393	0.53	Male-specific
10599696	Ddx26b	DEAD/H (Asp-Glu-Ala-Asp/His) box polypeptide 26B	NM_172779	236790	Mm.486387	8889548, 10349636, 10922068, 11042159, 11076861, 11217851, 12466851, 12477932, 15489334, 16141072, 16141073, 21267068, 21677750	GO:0003674: molecular_function, GO:0005575: cellular_component, GO:0008150: biological_process		4.55	0.005	1.60214	0.68	Male-specific
10606315	Taf9b	TAF9B RNA polymerase II, TATA box binding protein (TBP)-associated factor	NM_001167988	407786	Mm.19440	8889548, 10349636, 10922068, 11042159, 11076861, 11217851, 12466851, 12477932, 12520002, 14681479, 15489334, 16141072, 16141073, 20059953, 20548051, 21267068, 21576927	GO:0000122: negative regulation of transcription from RNA polymerase II promoter, GO:0003674: molecular_function, GO:0003677: DNA binding, GO:0005634: nucleus, GO:0005669: transcription factor TFIID complex, GO:0006351: transcription, DNA-dependent, GO:0006352: transcription initiation, DNA-dependent, GO:0006355: regulation of transcription, DNA-dependent, GO:0030307: positive regulation of cell …	03022: Basal transcription factors	4.55	0.005	1.58008	0.66	Male-specific
10344981	Pi15	peptidase inhibitor 15	NM_053191	94227	Mm.442452	10349636, 11042159, 11076861, 11217851, 11287197, 12466851, 12477932, 15747579, 16141072, 16141073, 16498405	GO:0005576: extracellular region, GO:0010466: negative regulation of peptidase activity, GO:0030414: peptidase inhibitor activity		4.61	0.005	1.69349	0.76	Common
10348244	Inpp5d	inositol polyphosphate-5-phosphatase D	NM_010566	16331	Mm.15105	8643691, 8654924, 8723348, 8805618, 8890215, 9027494, 9108392, 9110989, 9244303, 9525932, 9560157, 9620849, 9736736, 9763612, 9857188, 10068665, 10197978, 10349636, 10433813, 10606629, 10704460, 10716940, 10748054, 10790429, 10829070, 10856225, 10861044, 10891441, 11013080, 11031258, 11042159, 11076861, 11136821, 11217851, 11418650, 11477403, 11567986, 11724799, 11781306, 11896280, 11970986, 1197…	GO:0004445: inositol-polyphosphate 5-phosphatase activity, GO:0005515: protein binding, GO:0005622: intracellular, GO:0005625: soluble fraction, GO:0005737: cytoplasm, GO:0005829: cytosol, GO:0005884: actin filament, GO:0005886: plasma membrane, GO:0006915: apoptotic process, GO:0008285: negative regulation of cell proliferation, GO:0008340: determination of adult lifespan, GO:0009968: negative r…	04070: Phosphatidylinositol signaling system, 04662: B cell receptor signaling pathway, 04664: Fc epsilon RI signaling pathway, 04666: Fc gamma R-mediated phagocytosis, 04910: Insulin signaling pathway	4.61	0.005	1.72907	0.79	Common
10351463			ENSMUST00000027997						4.62	0.005	2.73208	1.45	Common
10358389	Rgs2	regulator of G-protein signaling 2	NM_009061	19735	Mm.28262	9079700, 10203790, 10349636, 10614620, 10779778, 10922068, 11027316, 11042159, 11076861, 11217851, 11342430, 11829488, 11968023, 11996904, 12466851, 12477932, 12588881, 12588882, 12968938, 14581517, 14608379, 14976183, 15292238, 15457338, 15489334, 15489855, 15563583, 15609325, 15661635, 15661972, 16085706, 16135533, 16141072, 16141073, 16269576, 16380388, 16602821, 16895908, 16950156, 16950788, …	GO:0005096: GTPase activator activity, GO:0005096: GTPase activator activity, GO:0005634: nucleus, GO:0005737: cytoplasm, GO:0005829: cytosol, GO:0005886: plasma membrane, GO:0005886: plasma membrane, GO:0006417: regulation of translation, GO:0007049: cell cycle, GO:0007186: G-protein coupled receptor signaling pathway, GO:0009898: internal side of plasma membrane, GO:0009898: internal side of pl…		4.57	0.005	2.46229	1.3	Common
10360173	Slamf7	SLAM family member 7	NM_144539	75345	Mm.486453	10349636, 11042159, 11076861, 11217851, 12242590, 12466851, 12477932, 15489334, 15589166, 16141072, 16141073, 17981603, 19151721, 20562862, 21267068, 21324158, 21677750	GO:0004872: receptor activity, GO:0005515: protein binding, GO:0005886: plasma membrane, GO:0016020: membrane, GO:0016021: integral to membrane, GO:0032814: regulation of natural killer cell activation		4.63	0.005	2.96905	1.57	Common
10362794	Ppil6	peptidylprolyl isomerase (cyclophilin)-like 6	NM_028430	73075	Mm.359762	10349636, 11042159, 11076861, 11125038, 11217851, 12466851, 12477932, 15747579, 16141072, 16141073, 17971504	GO:0000413: protein peptidyl-prolyl isomerization, GO:0003674: molecular_function, GO:0003755: peptidyl-prolyl cis-trans isomerase activity, GO:0005575: cellular_component, GO:0006457: protein folding, GO:0008150: biological_process, GO:0016853: isomerase activity		4.58	0.005	2.28153	1.19	Common
10372781	Irak3	interleukin-1 receptor-associated kinase 3	NM_028679	73914	Mm.146194	10349636, 11042159, 11076861, 11217851, 11960013, 12054681, 12150927, 12466851, 12477932, 12819136, 14610273, 14660668, 15809356, 16141072, 16141073, 16263713, 16917541, 17379480, 17477969, 18336909, 18378686, 18799693, 19225984, 19251253, 19414798, 19596984, 19809574, 20042589, 20439918, 20585389, 20817880, 20848470, 21098228, 21182089, 21257958, 21267068, 21677750, 21690387, 21875872, 21934070	GO:0000166: nucleotide binding, GO:0000287: magnesium ion binding, GO:0000287: magnesium ion binding, GO:0001960: negative regulation of cytokine-mediated signaling pathway, GO:0004672: protein kinase activity, GO:0004674: protein serine/threonine kinase activity, GO:0004674: protein serine/threonine kinase activity, GO:0004872: receptor activity, GO:0005524: ATP binding, GO:0005524: ATP binding,…	04210: Apoptosis, 04722: Neurotrophin signaling pathway	4.63	0.005	2.12874	1.09	Common
10374908	Rtn4	reticulon 4	NM_194054	68585	Mm.192580, Mm.440639, Mm.445271, Mm.488364	8889548, 10349636, 10667797, 10725249, 10834841, 10922068, 11042159, 11076861, 11126360, 11201742, 11217851, 12225863, 12466851, 12477932, 12480514, 12488097, 12520002, 12691732, 12718850, 12718854, 12718855, 12718856, 12904583, 14534257, 14592966, 14610273, 14621295, 14664809, 15034570, 15121177, 15240813, 15345747, 15489334, 15618518, 15640160, 15782199, 15998744, 16092935, 16095439, 16141072, …	GO:0001525: angiogenesis, GO:0005635: nuclear envelope, GO:0005635: nuclear envelope, GO:0005737: cytoplasm, GO:0005783: endoplasmic reticulum, GO:0005783: endoplasmic reticulum, GO:0005886: plasma membrane, GO:0007399: nervous system development, GO:0007413: axonal fasciculation, GO:0007413: axonal fasciculation, GO:0010977: negative regulation of neuron projection development, GO:0016020: membr…		4.68	0.005	1.82766	0.87	Common
10379731	Expi	extracellular proteinase inhibitor	NM_007969	14038	Mm.1650	7550308, 7970700, 9367891, 10349636, 10922068, 11042159, 11076861, 11217851, 11283268, 12466851, 12477932, 15489334, 15665292, 16141072, 16141073, 21677750	GO:0005576: extracellular region, GO:0010466: negative regulation of peptidase activity, GO:0030414: peptidase inhibitor activity		4.57	0.005	5.27803	2.4	Common
10385118	Dock2	dedicator of cyto-kinesis 2	NM_033374	94176	Mm.380679	8889548, 10349636, 11042159, 11076861, 11217851, 11518968, 12191913, 12466851, 12477932, 12518436, 12871644, 14610273, 15357953, 15368895, 16141072, 16141073, 16230477, 16585555, 16602821, 16772603, 16943182, 17325199, 17767160, 18157938, 18198348, 18662984, 18818380, 19325080, 19451552, 19728314, 19729484, 20185585, 20231379, 21267068, 21677750, 21892172	GO:0001766: membrane raft polarization, GO:0001768: establishment of T cell polarity, GO:0001771: immunological synapse formation, GO:0005085: guanyl-nucleotide exchange factor activity, GO:0005525: GTP binding, GO:0005634: nucleus, GO:0005737: cytoplasm, GO:0005856: cytoskeleton, GO:0005886: plasma membrane, GO:0006935: chemotaxis, GO:0007010: cytoskeleton organization, GO:0016020: membrane, GO:…	04062: Chemokine signaling pathway, 04666: Fc gamma R-mediated phagocytosis	4.61	0.005	1.75321	0.81	Common
10385926	Cdc42se2	CDC42 small effector 2	NM_178626	72729	Mm.29476, Mm.431861	8889548, 10349636, 10512203, 10922068, 11042159, 11076861, 11217851, 12466851, 12477932, 12520002, 12904583, 14610273, 15782199, 15840001, 16141072, 16141073, 17967808, 18799693, 21677750	GO:0005198: structural molecule activity, GO:0005634: nucleus, GO:0005737: cytoplasm, GO:0005856: cytoskeleton, GO:0005886: plasma membrane, GO:0006909: phagocytosis, GO:0008360: regulation of cell shape, GO:0009966: regulation of signal transduction, GO:0016020: membrane, GO:0042995: cell projection, GO:0043231: intracellular membrane-bounded organelle		4.59	0.005	1.44393	0.53	Common
10387625	Chrnb1	cholinergic receptor, nicotinic, beta polypeptide 1 (muscle)	NM_009601	11443	Mm.86425	1339387, 1346798, 1450512, 1675432, 1794058, 2383398, 2708381, 3022377, 3782129, 5703376, 7557995, 7601457, 7665177, 7724666, 7751941, 8103600, 8416841, 8423056, 8683100, 8764131, 8798466, 8838678, 8872460, 8955122, 9580980, 9614223, 10049721, 10349636, 11042159, 11076861, 11217851, 11312300, 12183685, 12388596, 12466851, 12477932, 12819125, 12832540, 14610273, 15483627, 16141072, 16141073, 16429…	GO:0001941: postsynaptic membrane organization, GO:0004872: receptor activity, GO:0004889: acetylcholine-activated cation-selective channel activity, GO:0004889: acetylcholine-activated cation-selective channel activity, GO:0005216: ion channel activity, GO:0005230: extracellular ligand-gated ion channel activity, GO:0005515: protein binding, GO:0005886: plasma membrane, GO:0005892: acetylcholine…	04080: Neuroactive ligand-receptor interaction	4.54	0.005	2.26577	1.18	Common
10397440	Esrrb	estrogen related receptor, beta	NM_001159500	26380	Mm.235550	8652414, 9285590, 9344655, 9502734, 10021343, 10072763, 10213386, 10349636, 11042159, 11076861, 11217851, 12381664, 12466851, 12477932, 12520002, 12904583, 12969243, 14610273, 14715153, 15003627, 15226823, 15505202, 15618518, 16039639, 16141072, 16141073, 16481355, 16518401, 16767105, 16971476, 17093407, 17502352, 17765677, 17967808, 18039682, 18179891, 18287559, 18454139, 18662995, 18799693, 189…	GO:0001701: in utero embryonic development, GO:0001831: trophectodermal cellular morphogenesis, GO:0001834: trophectodermal cell proliferation, GO:0001892: embryonic placenta development, GO:0003677: DNA binding, GO:0004872: receptor activity, GO:0005634: nucleus, GO:0006351: transcription, DNA-dependent, GO:0006355: regulation of transcription, DNA-dependent, GO:0019827: stem cell maintenance, G…		-4.57	0.005	0.707107	-0.5	Common
10403352	Klf6	Kruppel-like factor 6	NM_011803	23849	Mm.275036	10349636, 10454592, 10542316, 10570007, 10725249, 10880228, 10922068, 11042159, 11076861, 11217851, 11274234, 11472850, 11812828, 12235161, 12433697, 12466851, 12477932, 12520002, 15557439, 15618518, 15820306, 15917248, 16141072, 16141073, 16164628, 16234353, 16500425, 16602821, 17113081, 17297474, 18287559, 18596922, 19429007, 19494112, 19865483, 20014424, 20059953, 20116377, 20412781, 20430021,…	GO:0003677: DNA binding, GO:0003690: double-stranded DNA binding, GO:0003700: sequence-specific DNA binding transcription factor activity, GO:0005634: nucleus, GO:0005634: nucleus, GO:0005737: cytoplasm, GO:0019221: cytokine-mediated signaling pathway, GO:0045944: positive regulation of transcription from RNA polymerase II promoter		4.67	0.005	2.11404	1.08	Common
10422608	Oxct1	3-oxoacid CoA transferase 1	NM_024188	67041	Mm.13445	8889548, 10349636, 10922068, 11042159, 11076861, 11217851, 12466851, 12477932, 12534938, 14651853, 14681479, 15489334, 15782199, 16141072, 16141073, 18023262, 18614015, 21088282, 21209089, 21677750	GO:0005739: mitochondrion, GO:0005739: mitochondrion, GO:0008152: metabolic process, GO:0008260: 3-oxoacid CoA-transferase activity, GO:0008260: 3-oxoacid CoA-transferase activity, GO:0008410: CoA-transferase activity, GO:0016740: transferase activity, GO:0032024: positive regulation of insulin secretion, GO:0042803: protein homodimerization activity, GO:0046950: cellular ketone body metabolic pr…	00072: Synthesis and degradation of ketone bodies, 00280: Valine, leucine and isoleucine degradation, 00650: Butanoate metabolism	4.6	0.005	1.94531	0.96	Common
10427461	Ptger4	prostaglandin E receptor 4 (subtype EP4)	NM_001136079	19219	Mm.18509	4704351, 7758593, 7910583, 8385118, 8939885, 9116135, 9124591, 9337410, 9348184, 9363893, 9521872, 9600059, 9751056, 10349636, 10508233, 10593166, 10749873, 10922068, 11042159, 11076861, 11217851, 11238561, 11301049, 11533709, 11602631, 11782353, 11792579, 11867175, 11927615, 12208866, 12466851, 12477932, 12618422, 12637575, 12642666, 12740571, 12841871, 14623055, 14632179, 14665434, 15075356, 15…	GO:0004871: signal transducer activity, GO:0004872: receptor activity, GO:0004930: G-protein coupled receptor activity, GO:0004955: prostaglandin receptor activity, GO:0004957: prostaglandin E receptor activity, GO:0004957: prostaglandin E receptor activity, GO:0005622: intracellular, GO:0005622: intracellular, GO:0005886: plasma membrane, GO:0007165: signal transduction, GO:0007186: G-protein co…	04080: Neuroactive ligand-receptor interaction	4.63	0.005	1.55833	0.64	Common
10427628	Il7r	interleukin 7 receptor	NM_008372	16197	Mm.389	1354638, 2038316, 2317865, 7522165, 7530740, 7542362, 7621883, 7964471, 8001975, 8276403, 8499630, 8691145, 8692964, 8873768, 8955178, 8976198, 9022004, 9091297, 9175828, 9175833, 9190924, 9215624, 9215626, 9232418, 9252127, 9256487, 9324354, 9341750, 9488150, 9495344, 9645367, 9858510, 9927518, 9950750, 10098325, 10330270, 10349636, 10377435, 10485656, 10490100, 10510087, 10518499, 10556186, 105…	GO:0000902: cell morphogenesis, GO:0001915: negative regulation of T cell mediated cytotoxicity, GO:0002377: immunoglobulin production, GO:0004872: receptor activity, GO:0004896: cytokine receptor activity, GO:0008361: regulation of cell size, GO:0008361: regulation of cell size, GO:0009897: external side of plasma membrane, GO:0010628: positive regulation of gene expression, GO:0016020: membrane…	04060: Cytokine-cytokine receptor interaction, 04630: Jak-STAT signaling pathway, 04640: Hematopoietic cell lineage, 05340: Primary immunodeficiency	4.56	0.005	2.14355	1.1	Common
10428089	Nipal2	NIPA-like domain containing 2	NM_145469	223473	Mm.258402	10349636, 11042159, 11076861, 11217851, 12466851, 12477932, 14610273, 15489334, 16141072, 16141073, 21267068	GO:0003674: molecular_function, GO:0005575: cellular_component, GO:0008150: biological_process, GO:0016020: membrane, GO:0016021: integral to membrane		4.66	0.005	3.18215	1.67	Common
10451710			ENSMUST00000044503						4.56	0.005	1.68179	0.75	Common
10456046	Pdgfrb	platelet derived growth factor receptor, beta polypeptide	NM_001146268	18596	Mm.4146	1324805, 1354640, 1354644, 1660841, 1676978, 2155144, 2567264, 2569767, 3020426, 7542761, 7588258, 7590978, 7622571, 7649812, 7651355, 7720681, 7798193, 7873879, 7958864, 8011581, 8018985, 8096088, 8107807, 8183548, 8206913, 8245788, 8268657, 8288218, 8318539, 8889548, 8901196, 9010229, 9022058, 9099730, 9171349, 9210476, 9211853, 9233543, 9242497, 9374392, 9693135, 9734598, 9843575, 10347229, 10…	GO:0000166: nucleotide binding, GO:0001701: in utero embryonic development, GO:0001822: kidney development, GO:0001894: tissue homeostasis, GO:0004672: protein kinase activity, GO:0004713: protein tyrosine kinase activity, GO:0004714: transmembrane receptor protein tyrosine kinase activity, GO:0004871: signal transducer activity, GO:0004872: receptor activity, GO:0005017: platelet-derived growth …	04010: MAPK signaling pathway, 04020: Calcium signaling pathway, 04060: Cytokine-cytokine receptor interaction, 04510: Focal adhesion, 04540: Gap junction, 04810: Regulation of actin cytoskeleton, 05200: Pathways in cancer, 05214: Glioma, 05215: Prostate cancer, 05218: Melanoma	4.56	0.005	2.53151	1.34	Common
10458999	Fbn2	fibrillin 2	NM_010181	14119	Mm.20271	7744963, 7873879, 8307578, 8791520, 9799839, 10349636, 10401008, 10700192, 11042159, 11076861, 11217851, 11285249, 11350121, 11470817, 12122015, 12429739, 12466851, 12477932, 12590922, 15296947, 16141072, 16141073, 16407178, 18287559, 18554416, 18838118, 19142862, 19334288, 20161761, 20188829, 20404337, 20529844, 20729550, 20855508, 21267068, 21440062	GO:0001527: microfibril, GO:0005201: extracellular matrix structural constituent, GO:0005488: binding, GO:0005509: calcium ion binding, GO:0005576: extracellular region, GO:0005578: proteinaceous extracellular matrix, GO:0005623: cell, GO:0030326: embryonic limb morphogenesis, GO:0030501: positive regulation of bone mineralization, GO:0035108: limb morphogenesis, GO:0035583: sequestering of TGFbe…		4.67	0.005	2.07053	1.05	Common
10463070	Entpd1	ectonucleoside triphosphate diphosphohydrolase 1	NM_009848	12495	Mm.2824	7930580, 9730622, 10349636, 10470077, 10922068, 11042159, 11076861, 11217851, 11748109, 11927941, 11929769, 11956240, 12466851, 12477932, 14610273, 14681479, 14730706, 14983235, 15319286, 15632415, 16141072, 16141073, 17038639, 17449799, 17473221, 17502665, 17548651, 17565006, 17823293, 17909107, 18036594, 18098126, 18256308, 18537971, 18567823, 18713747, 18752325, 18804472, 18812468, 18838482, 1…	GO:0000166: nucleotide binding, GO:0005524: ATP binding, GO:0005605: basal lamina, GO:0006200: ATP catabolic process, GO:0007186: G-protein coupled receptor signaling pathway, GO:0008152: metabolic process, GO:0009181: purine ribonucleoside diphosphate catabolic process, GO:0016020: membrane, GO:0016021: integral to membrane, GO:0016787: hydrolase activity, GO:0017110: nucleoside-diphosphatase ac…	00230: Purine metabolism, 00240: Pyrimidine metabolism	4.58	0.005	1.7411	0.8	Common
10470014	Entpd2	ectonucleoside triphosphate diphosphohydrolase 2	NM_009849	12496	Mm.482100	9271669, 9624117, 9676430, 10349636, 10922068, 11042159, 11076861, 11217851, 11591653, 11929769, 12466851, 12477932, 15632415, 15799977, 15884037, 16141072, 16141073, 17727821, 18031938, 18404504, 19116950, 21267068, 21655085	GO:0000166: nucleotide binding, GO:0005515: protein binding, GO:0005524: ATP binding, GO:0005605: basal lamina, GO:0007186: G-protein coupled receptor signaling pathway, GO:0008152: metabolic process, GO:0009181: purine ribonucleoside diphosphate catabolic process, GO:0016020: membrane, GO:0016021: integral to membrane, GO:0016787: hydrolase activity, GO:0017110: nucleoside-diphosphatase activity…	00230: Purine metabolism	4.56	0.005	1.6245	0.7	Common
10474700	Thbs1	thrombospondin 1	NM_011580	21825	Mm.4159	1358795, 1371115, 1459996, 1712771, 1774063, 2335352, 2398070, 7499866, 7590978, 7622488, 7633422, 7798257, 8020965, 8111131, 8126073, 8250913, 8288588, 8350346, 8400410, 8589530, 8617512, 8654563, 8661736, 8950991, 9373030, 9374397, 9486968, 9653112, 9657149, 9694593, 9889000, 10027393, 10087292, 10349636, 10500044, 10613822, 10849431, 10880440, 10965135, 11042159, 11076861, 11217851, 11606713, …	GO:0000187: activation of MAPK activity, GO:0001786: phosphatidylserine binding, GO:0001937: negative regulation of endothelial cell proliferation, GO:0001953: negative regulation of cell-matrix adhesion, GO:0001968: fibronectin binding, GO:0002040: sprouting angiogenesis, GO:0002581: negative regulation of antigen processing and presentation of peptide or polysaccharide antigen via MHC class II,…	04115: p53 signaling pathway, 04145: Phagosome, 04350: TGF-beta signaling pathway, 04510: Focal adhesion, 04512: ECM-receptor interaction, 05144: Malaria, 05219: Bladder cancer	4.66	0.005	3.11666	1.64	Common
10477970	Src	Rous sarcoma oncogene	NM_009271	20779	Mm.22845	205879, 1302014, 1358284, 1383278, 1421760, 1508191, 1594760, 1612587, 1710116, 1970329, 1997203, 2404338, 2440106, 2570033, 2575583, 2759422, 3291115, 6246487, 6255214, 6320193, 6328281, 6594688, 6690234, 7507074, 7512695, 7530829, 7537265, 7539296, 7542761, 7617039, 7685105, 7685110, 7689855, 7846766, 7909754, 7911089, 7958873, 7959737, 7961761, 7997267, 8001130, 8034307, 8095010, 8145850, 8270…	GO:0000166: nucleotide binding, GO:0004672: protein kinase activity, GO:0004672: protein kinase activity, GO:0004713: protein tyrosine kinase activity, GO:0004713: protein tyrosine kinase activity, GO:0004715: non-membrane spanning protein tyrosine kinase activity, GO:0005080: protein kinase C binding, GO:0005102: receptor binding, GO:0005158: insulin receptor binding, GO:0005515: protein binding…	04012: ErbB signaling pathway, 04144: Endocytosis, 04370: VEGF signaling pathway, 04510: Focal adhesion, 04520: Adherens junction, 04530: Tight junction, 04540: Gap junction, 04912: GnRH signaling pathway, 05100: Bacterial invasion of epithelial cells	4.6	0.005	1.42405	0.51	Common
10481627	Lcn2	lipocalin 2	NM_008491	16819	Mm.9537	1723819, 1834059, 2542864, 7504460, 7544071, 7545679, 7829063, 7957904, 8666241, 8687399, 8966221, 9611252, 10349636, 10922068, 11017920, 11042159, 11076861, 11217851, 11838544, 12051830, 12067275, 12466851, 12477932, 12974471, 14703690, 15055523, 15194480, 15363845, 15531878, 15579510, 15637066, 15665292, 15691834, 15711640, 15735695, 15895393, 16141072, 16141073, 16153241, 16157692, 16222708, 1…	GO:0002020: protease binding, GO:0005215: transporter activity, GO:0005488: binding, GO:0005506: iron ion binding, GO:0005515: protein binding, GO:0005576: extracellular region, GO:0005615: extracellular space, GO:0005829: cytosol, GO:0006810: transport, GO:0006811: ion transport, GO:0006915: apoptotic process, GO:0009615: response to virus, GO:0009635: response to herbicide, GO:0010628: positive…		4.54	0.005	8.11168	3.02	Common
10487645	Cpxm1	carboxypeptidase X 1 (M14 family)	NM_019696	56264	Mm.112701	10073577, 10349636, 11042159, 11076861, 11217851, 12466851, 12477932, 14610273, 14681479, 15094061, 15489334, 16141072, 16141073	GO:0004181: metallocarboxypeptidase activity, GO:0005576: extracellular region, GO:0005615: extracellular space, GO:0007155: cell adhesion, GO:0008152: metabolic process, GO:0008233: peptidase activity, GO:0008237: metallopeptidase activity, GO:0008270: zinc ion binding, GO:0016787: hydrolase activity, GO:0046872: metal ion binding		4.56	0.005	3.01049	1.59	Common
10500140	Anxa9	annexin A9	NM_001085383	71790	Mm.218844	10349636, 11042159, 11076861, 11217851, 12466851, 12477932, 12819125, 14610273, 15489334, 15590064, 16141072, 16141073, 18799693, 21267068, 21677750	GO:0001786: phosphatidylserine binding, GO:0005509: calcium ion binding, GO:0005543: phospholipid binding, GO:0005544: calcium-dependent phospholipid binding, GO:0005829: cytosol, GO:0007165: signal transduction, GO:0007268: synaptic transmission, GO:0009986: cell surface, GO:0015464: acetylcholine receptor activity, GO:0016337: cell-cell adhesion		4.56	0.005	1.90528	0.93	Common
10500666	Ptgfrn	prostaglandin F2 receptor negative regulator	NM_011197	19221	Mm.24807	8951995, 9643346, 10349636, 10725249, 10893677, 10922068, 11042159, 11076861, 11217851, 11504738, 12466851, 12477932, 12904583, 14610273, 15368895, 16141072, 16141073, 16690612, 17967808, 18799693, 19762465, 21267068	GO:0005783: endoplasmic reticulum, GO:0005794: Golgi apparatus, GO:0016020: membrane, GO:0016021: integral to membrane, GO:0034389: lipid particle organization		4.55	0.005	1.94531	0.96	Common
10501608	Vcam1	vascular cell adhesion molecule 1	NM_011693	22329	Mm.440909, Mm.76649	1280699, 1371918, 1601882, 1707873, 1713592, 2688898, 7507076, 7514535, 7515767, 7515889, 7518194, 7523443, 7523515, 7524333, 7526952, 7530222, 7530279, 7532173, 7538020, 7539357, 7539359, 7542216, 7561092, 7587631, 7594538, 7682556, 7683304, 7687058, 8145052, 8522070, 8547679, 8562500, 8686742, 8686767, 8909554, 8933279, 8937744, 9014868, 9015189, 9029122, 9124372, 9255725, 9322371, 9374635, 948…	GO:0002102: podosome, GO:0005178: integrin binding, GO:0005615: extracellular space, GO:0005886: plasma membrane, GO:0005902: microvillus, GO:0007155: cell adhesion, GO:0007155: cell adhesion, GO:0007157: heterophilic cell-cell adhesion, GO:0007157: heterophilic cell-cell adhesion, GO:0007159: leukocyte cell-cell adhesion, GO:0007159: leukocyte cell-cell adhesion, GO:0007507: heart development, G…	04514: Cell adhesion molecules (CAMs), 04670: Leukocyte transendothelial migration, 05143: African trypanosomiasis, 05144: Malaria	4.64	0.005	2.32947	1.22	Common
10504817	Tgfbr1	transforming growth factor, beta receptor I	NM_009370	21812	Mm.197552	7641785, 7813789, 8117261, 8117262, 8140412, 8268187, 8605036, 8883836, 9434964, 9449696, 9856985, 9879710, 9921650, 10030593, 10349636, 10433915, 10521784, 10725249, 10885742, 10949049, 11042159, 11076861, 11217851, 11285230, 11544199, 11641223, 11675471, 11850179, 12047746, 12391023, 12466851, 12477932, 12520002, 12546816, 12588999, 12666204, 12773577, 12838410, 12842983, 14580334, 14610273, 14…	GO:0000166: nucleotide binding, GO:0000186: activation of MAPKK activity, GO:0001501: skeletal system development, GO:0001701: in utero embryonic development, GO:0001822: kidney development, GO:0001824: blastocyst development, GO:0001837: epithelial to mesenchymal transition, GO:0004672: protein kinase activity, GO:0004674: protein serine/threonine kinase activity, GO:0004675: transmembrane recep…	04010: MAPK signaling pathway, 04060: Cytokine-cytokine receptor interaction, 04144: Endocytosis, 04350: TGF-beta signaling pathway, 04380: Osteoclast differentiation, 04520: Adherens junction, 05142: Chagas disease (American trypanosomiasis), 05200: Pathways in cancer, 05210: Colorectal cancer, 05212: Pancreatic cancer, 05220: Chronic myeloid leukemia	4.57	0.005	1.8025	0.85	Common
10517169	Sh3bgrl3	SH3 domain binding glutamic acid-rich protein-like 3	NM_080559	73723	Mm.22240	10349636, 10725249, 10922068, 11042159, 11076861, 11217851, 11444877, 12466851, 12477932, 14610273, 15489334, 15782199, 16141072, 16141073, 16602821, 18799693, 21267068, 21677750	GO:0003674: molecular_function, GO:0005634: nucleus, GO:0005737: cytoplasm, GO:0008150: biological_process, GO:0009055: electron carrier activity, GO:0015035: protein disulfide oxidoreductase activity, GO:0045454: cell redox homeostasis		4.67	0.005	2.08493	1.06	Common
10519815	Cacna2d1	calcium channel, voltage-dependent, alpha2/delta subunit 1	NM_001110843	12293	Mm.159842	1324224, 7490100, 7851897, 7894155, 8081873, 8499659, 8955374, 10349636, 10843805, 11042159, 11076861, 11217851, 12466851, 12477932, 15142957, 15536090, 16141072, 16141073, 16460711, 16602821, 16764990, 16923961, 16985003, 17088553, 17500595, 17949410, 18055048, 18063658, 18287559, 19216737, 19429829, 19596051, 20188150, 21182903, 21267068, 21490313, 21638318	GO:0005216: ion channel activity, GO:0005244: voltage-gated ion channel activity, GO:0005245: voltage-gated calcium channel activity, GO:0005262: calcium channel activity, GO:0005515: protein binding, GO:0005891: voltage-gated calcium channel complex, GO:0006810: transport, GO:0006811: ion transport, GO:0006816: calcium ion transport, GO:0016020: membrane, GO:0016021: integral to membrane, GO:001…	04010: MAPK signaling pathway, 04260: Cardiac muscle contraction, 05410: Hypertrophic cardiomyopathy (HCM), 05412: Arrhythmogenic right ventricular cardiomyopathy (ARVC), 05414: Dilated cardiomyopathy	4.68	0.005	2.51403	1.33	Common
10521391	Acox3	acyl-Coenzyme A oxidase 3, pristanoyl	NM_030721	80911	Mm.291503	10349636, 10806321, 11042159, 11076861, 11217851, 12051830, 12466851, 12477932, 14610273, 15178647, 15489334, 15782199, 16141072, 16141073, 18287559, 18614015, 18799693, 21267068	GO:0003995: acyl-CoA dehydrogenase activity, GO:0003997: acyl-CoA oxidase activity, GO:0005504: fatty acid binding, GO:0005739: mitochondrion, GO:0005777: peroxisome, GO:0005782: peroxisomal matrix, GO:0006629: lipid metabolic process, GO:0006631: fatty acid metabolic process, GO:0006635: fatty acid beta-oxidation, GO:0008152: metabolic process, GO:0016402: pristanoyl-CoA oxidase activity, GO:001…	00071: Fatty acid metabolism, 00592: alpha-Linolenic acid metabolism, 01040: Biosynthesis of unsaturated fatty acids, 01100: Metabolic pathways, 03320: PPAR signaling pathway, 04146: Peroxisome	4.55	0.005	1.25701	0.33	Common
10523451	Anxa3	annexin A3	NM_013470	11745	Mm.7214	9511742, 10349636, 10922068, 11042159, 11044609, 11076861, 11217851, 12466851, 12477932, 15271968, 15556938, 16141072, 16141073, 18554416, 20831894, 21267068, 21327095	GO:0004859: phospholipase inhibitor activity, GO:0005509: calcium ion binding, GO:0005544: calcium-dependent phospholipid binding, GO:0005737: cytoplasm, GO:0005886: plasma membrane, GO:0006909: phagocytosis, GO:0010595: positive regulation of endothelial cell migration, GO:0016020: membrane, GO:0019834: phospholipase A2 inhibitor activity, GO:0030424: axon, GO:0030425: dendrite, GO:0030670: phag…		4.59	0.005	2.69447	1.43	Common
10539802	Bmp10	bone morphogenetic protein 10	NM_009756	12154	Mm.483321	10072785, 11238910, 11854453, 12466851, 12477932, 12666204, 15073151, 15342483, 15525990, 15582777, 15743826, 15902305, 16530167, 16543498, 16554359, 16798733, 17218603, 17332425, 17336907, 17460765, 17585069, 18267097, 18292603, 18617694, 18832392, 19470456, 19727199, 20596014, 20651287, 21075835, 21177343, 21345597, 21511879, 21550985, 21737454, 21890625, 21983003	GO:0005125: cytokine activity, GO:0005576: extracellular region, GO:0005615: extracellular space, GO:0007219: Notch signaling pathway, GO:0007275: multicellular organismal development, GO:0007507: heart development, GO:0007512: adult heart development, GO:0008083: growth factor activity, GO:0009986: cell surface, GO:0010596: negative regulation of endothelial cell migration, GO:0010613: positive …		-4.54	0.005	0.570382	-0.81	Common
10543259	Asz1	ankyrin repeat, SAM and basic leucine zipper domain containing 1	NM_023729	74068	Mm.73091	10349636, 10655503, 10922068, 11042159, 11076861, 11217851, 12040005, 12466851, 12477932, 12917688, 15618518, 16141072, 16141073, 18287559, 19020301, 19730684, 20059953	GO:0004871: signal transducer activity, GO:0005515: protein binding, GO:0005737: cytoplasm, GO:0007126: meiosis, GO:0007140: male meiosis, GO:0007165: signal transduction, GO:0007275: multicellular organismal development, GO:0007281: germ cell development, GO:0007283: spermatogenesis, GO:0030154: cell differentiation, GO:0031047: gene silencing by RNA, GO:0034587: piRNA metabolic process, GO:0043…		4.54	0.005	3.29436	1.72	Common
10544596	Tmem176b	transmembrane protein 176B	NM_023056	65963	Mm.28385	9922225, 10349636, 10922068, 11042159, 11076861, 11217851, 11239426, 11743578, 12466851, 12477932, 14651920, 14681479, 15489334, 15782199, 16141072, 16141073, 16602821, 16814752, 19906978, 20501748, 20550525, 21267068, 22008794	GO:0005634: nucleus, GO:0016020: membrane, GO:0016021: integral to membrane, GO:0030154: cell differentiation		4.6	0.005	1.59107	0.67	Common
10546432	Adamts9	a disintegrin-like and metallopeptidase (reprolysin type) with thrombospondin type 1 motif, 9	NM_175314	101401	Mm.158235, Mm.257557	10349636, 11042159, 11076861, 11217851, 12040188, 12466851, 12477932, 12514189, 14691545, 15368895, 15939373, 16141072, 16141073, 16691565, 18267097, 18454205, 19922873, 20093484, 20096780, 20637190, 21041365, 21677750	GO:0004175: endopeptidase activity, GO:0005576: extracellular region, GO:0005578: proteinaceous extracellular matrix, GO:0005615: extracellular space, GO:0006508: proteolysis, GO:0006508: proteolysis, GO:0008233: peptidase activity, GO:0008237: metallopeptidase activity, GO:0016787: hydrolase activity, GO:0045636: positive regulation of melanocyte differentiation, GO:0046872: metal ion binding, G…		4.57	0.005	3.01049	1.59	Common
10551939	Prodh2	proline dehydrogenase (oxidase) 2	NM_019546	56189	Mm.270525	10349636, 11042159, 11076861, 11217851, 12466851, 12477932, 12865426, 14614146, 14681479, 15581617, 16141072, 16141073, 18287559, 18554416, 18614015, 19000842, 21386911, 21677750	GO:0004657: proline dehydrogenase activity, GO:0005739: mitochondrion, GO:0005743: mitochondrial inner membrane, GO:0006537: glutamate biosynthetic process, GO:0006560: proline metabolic process, GO:0006562: proline catabolic process, GO:0016491: oxidoreductase activity, GO:0055114: oxidation-reduction process	00330: Arginine and proline metabolism, 01100: Metabolic pathways	-4.62	0.005	0.582367	-0.78	Common
10560575	Relb	avian reticuloendotheliosis viral (v-rel) oncogene related B	NM_009046	19698	Mm.1741	1443055, 1732739, 7813776, 7834753, 7845467, 7936653, 8269849, 8441398, 8681793, 8858144, 8879226, 8892630, 9058787, 9104822, 9120401, 9144225, 9164938, 9209490, 9371744, 9854797, 9881974, 9950751, 10077625, 10209157, 10349636, 10402669, 10510387, 10523657, 10592330, 10602464, 10925280, 10940877, 10940923, 11042159, 11076861, 11217851, 11489970, 11529676, 11753998, 11931770, 11932402, 12193222, 1…	GO:0003677: DNA binding, GO:0003700: sequence-specific DNA binding transcription factor activity, GO:0005515: protein binding, GO:0005634: nucleus, GO:0005737: cytoplasm, GO:0005829: cytosol, GO:0005856: cytoskeleton, GO:0006351: transcription, DNA-dependent, GO:0006355: regulation of transcription, DNA-dependent, GO:0010628: positive regulation of gene expression, GO:0019882: antigen processing …	04010: MAPK signaling pathway, 04380: Osteoclast differentiation	4.6	0.005	1.47427	0.56	Common
10569319	Ctsd	cathepsin D	NM_009983	13033	Mm.231395, Mm.392048	1372572, 2263503, 2374732, 7498407, 7641679, 7788526, 8011168, 9034150, 9539769, 9645704, 9916995, 10349636, 10523518, 10591619, 10633857, 10856224, 10922068, 10995834, 11042159, 11076861, 11217851, 11567042, 11813165, 11821259, 12062453, 12117300, 12350228, 12440525, 12466851, 12477932, 12676526, 12775715, 12904583, 14651853, 14739942, 15126630, 15452145, 15489334, 15518240, 15582152, 15588329, …	GO:0000045: autophagic vacuole assembly, GO:0004175: endopeptidase activity, GO:0004190: aspartic-type endopeptidase activity, GO:0005615: extracellular space, GO:0005625: soluble fraction, GO:0005739: mitochondrion, GO:0005764: lysosome, GO:0005764: lysosome, GO:0006508: proteolysis, GO:0006508: proteolysis, GO:0008152: metabolic process, GO:0008233: peptidase activity, GO:0016787: hydrolase act…	04142: Lysosome	4.54	0.005	1.44393	0.53	Common
10572130	Lpl	lipoprotein lipase	NM_008509	16956	Mm.1514	1339460, 1748295, 1765386, 2002550, 2037298, 2474325, 2563260, 2723548, 3597382, 7527452, 7542371, 7544347, 7595098, 7613763, 7671815, 7759497, 7803821, 7864096, 8009369, 8013374, 8075500, 8105016, 8135737, 8169531, 8417372, 8530024, 8662221, 8662686, 8668199, 8672138, 8675619, 8692976, 8761296, 8833245, 8833906, 9060410, 9150252, 9162744, 9183545, 9202040, 9294198, 9374130, 9405372, 9507200, 964…	GO:0003824: catalytic activity, GO:0004465: lipoprotein lipase activity, GO:0004465: lipoprotein lipase activity, GO:0004806: triglyceride lipase activity, GO:0004806: triglyceride lipase activity, GO:0005102: receptor binding, GO:0005515: protein binding, GO:0005576: extracellular region, GO:0005615: extracellular space, GO:0005615: extracellular space, GO:0005886: plasma membrane, GO:0006629: l…	00561: Glycerolipid metabolism, 03320: PPAR signaling pathway, 05010: Alzheimer's disease	4.62	0.005	3.09513	1.63	Common
10574471	Cmtm3	CKLF-like MARVEL transmembrane domain containing 3	NM_024217	68119	Mm.390108	8889548, 10349636, 11042159, 11076861, 11217851, 12466851, 12477932, 12782130, 15087455, 15489334, 15782199, 16141072, 16141073, 16602821	GO:0005125: cytokine activity, GO:0005615: extracellular space, GO:0006935: chemotaxis, GO:0016020: membrane, GO:0016021: integral to membrane		4.55	0.005	1.51572	0.6	Common
10574985	Slc7a6	solute carrier family 7 (cationic amino acid transporter, y+ system), member 6	NM_178798	330836	Mm.46749	10349636, 11042159, 11076861, 11217851, 12466851, 12477932, 14610273, 14621295, 15537664, 15782199, 16141072, 16141073, 18799693, 19443642, 19521566, 21267068	GO:0003333: amino acid transmembrane transport, GO:0003674: molecular_function, GO:0005886: plasma membrane, GO:0006810: transport, GO:0006865: amino acid transport, GO:0015171: amino acid transmembrane transporter activity, GO:0015297: antiporter activity, GO:0016020: membrane, GO:0016021: integral to membrane, GO:0055085: transmembrane transport		4.62	0.005	1.71713	0.78	Common
10581434	Dpep2	dipeptidase 2	NM_176913	319446	Mm.248357	10349636, 11042159, 11076861, 11217851, 12466851, 12738806, 14610273, 16141072, 16141073, 20562862, 21677750	GO:0005575: cellular_component, GO:0006508: proteolysis, GO:0008233: peptidase activity, GO:0008235: metalloexopeptidase activity, GO:0008237: metallopeptidase activity, GO:0008238: exopeptidase activity, GO:0008239: dipeptidyl-peptidase activity, GO:0016020: membrane, GO:0016787: hydrolase activity, GO:0016805: dipeptidase activity, GO:0031225: anchored to membrane, GO:0046872: metal ion binding		4.64	0.005	2.09943	1.07	Common
10581813	Mlkl	mixed lineage kinase domain-like	NM_029005	74568	Mm.207971	10349636, 11042159, 11076861, 11217851, 12466851, 12477932, 14610273, 15489334, 16141072, 16141073, 18414056, 21267068	GO:0004672: protein kinase activity, GO:0005524: ATP binding, GO:0006468: protein phosphorylation, GO:0016772: transferase activity, transferring phosphorus-containing groups		4.67	0.005	1.98618	0.99	Common
10587792	Plscr1	phospholipid scramblase 1	NM_011636	22038	Mm.421956, Mm.441702	9108418, 9485382, 9712717, 10349636, 10930526, 11042159, 11076861, 11217851, 11259432, 12010804, 12031645, 12466851, 12477932, 12509439, 14610273, 15308695, 15328404, 16091359, 16141072, 16141073, 16602821, 16611984, 17355638, 17590392, 18799693, 21267068, 21447647	GO:0001077: RNA polymerase II core promoter proximal region sequence-specific DNA binding transcription factor activity involved in positive regulation of transcription, GO:0005154: epidermal growth factor receptor binding, GO:0005509: calcium ion binding, GO:0005634: nucleus, GO:0005634: nucleus, GO:0005730: nucleolus, GO:0005794: Golgi apparatus, GO:0005829: cytosol, GO:0005829: cytosol, GO:000…		4.53	0.005	2.11404	1.08	Common
10587829	Plod2	procollagen lysine, 2-oxoglutarate 5-dioxygenase 2	NM_001142916	26432	Mm.79983	10349636, 10429951, 11042159, 11076861, 11130984, 11157981, 11217851, 11334715, 11896059, 12466851, 12477932, 12520002, 15174142, 15229603, 15231023, 15377789, 15489334, 15619673, 15782199, 16141072, 16141073, 16467571, 16996725, 18424556, 19110540, 21267068	GO:0005506: iron ion binding, GO:0005783: endoplasmic reticulum, GO:0008475: procollagen-lysine 5-dioxygenase activity, GO:0016020: membrane, GO:0016491: oxidoreductase activity, GO:0016702: oxidoreductase activity, acting on single donors with incorporation of molecular oxygen, incorporation of two atoms of oxygen, GO:0016705: oxidoreductase activity, acting on paired donors, with incorporation …	00310: Lysine degradation	4.66	0.005	2.56685	1.36	Common
10591853	Tbx20	T-box 20	NM_194263	57246	Mm.31452	7671812, 10349636, 10725249, 10922068, 10936053, 10940636, 11042159, 11076861, 11118890, 11217851, 11572777, 11862462, 12466851, 12536325, 12885554, 14550786, 14978031, 15162503, 15525990, 15618518, 15843407, 15843409, 15843414, 15901664, 16059910, 16141072, 16141073, 16314491, 16319924, 16556916, 16602821, 16677630, 16735475, 16825286, 17119020, 17208219, 17259303, 17556662, 17668378, 17823370, …	GO:0000122: negative regulation of transcription from RNA polymerase II promoter, GO:0000977: RNA polymerase II regulatory region sequence-specific DNA binding, GO:0000977: RNA polymerase II regulatory region sequence-specific DNA binding, GO:0001085: RNA polymerase II transcription factor binding, GO:0001102: RNA polymerase II activating transcription factor binding, GO:0001105: RNA polymerase I…		4.57	0.005	2.62079	1.39	Common
10604393	Elf4	E74-like factor 4 (ets domain transcription factor)	NM_019680	56501	Mm.36808	10349636, 11042159, 11076861, 11217851, 12387738, 12466851, 12477932, 14610273, 14635793, 15548696, 15618518, 16141072, 16141073, 16530702, 17167770, 17609113, 17907201, 18287559, 18381424, 18799693, 19380490, 19412182, 20059953, 20802152, 20805247, 20932939, 21267068, 21350194, 21616937, 21677750, 22056786	GO:0001787: natural killer cell proliferation, GO:0001866: NK T cell proliferation, GO:0003677: DNA binding, GO:0003700: sequence-specific DNA binding transcription factor activity, GO:0005634: nucleus, GO:0006351: transcription, DNA-dependent, GO:0006355: regulation of transcription, DNA-dependent, GO:0016605: PML body, GO:0043565: sequence-specific DNA binding, GO:0045893: positive regulation o…		4.54	0.005	1.82766	0.87	Common
10345777	Il1rl2	interleukin 1 receptor-like 2	NM_133193	107527	Mm.155583	10349636, 10882729, 10922068, 11042159, 11076861, 11217851, 12466851, 12477932, 16141072, 16141073, 16602821, 17908936, 19571816, 20833839, 21267068, 21860022	GO:0004872: receptor activity, GO:0004888: transmembrane signaling receptor activity, GO:0004896: cytokine receptor activity, GO:0004908: interleukin-1 receptor activity, GO:0004909: interleukin-1, Type I, activating receptor activity, GO:0005575: cellular_component, GO:0005622: intracellular, GO:0007165: signal transduction, GO:0016020: membrane, GO:0016021: integral to membrane, GO:0019221: cyt…		4.49	0.006	2.12874	1.09	Male-specific
10348664	Mir149	microRNA 149	NR_029559	387167		12007417, 16381832, 17369397, 17604727, 17936263, 18452032, 19559694, 20215419, 20413612, 21267068			-4.47	0.006	0.752623	-0.41	Male-specific
10386427	Flcn	folliculin	NM_146018	216805	Mm.339640	8889548, 10349636, 10725249, 10922068, 11042159, 11076861, 11125038, 11217851, 12466851, 12477932, 12520002, 12904583, 14610273, 15489334, 15741177, 15782199, 16141072, 16141073, 18182616, 18799693, 18974783, 19234517, 19843504, 19850877, 21209915, 21258407	GO:0001932: regulation of protein phosphorylation, GO:0003674: molecular_function, GO:0005634: nucleus, GO:0005737: cytoplasm, GO:0005886: plasma membrane	05211: Renal cell carcinoma	-4.43	0.006	0.697372	-0.52	Male-specific
10390969	Krt33b	keratin 33B	NM_013570	16671	Mm.439738	1689759, 7514534, 10559501, 11013085, 11125038, 15086536, 16831889, 21267068	GO:0005198: structural molecule activity, GO:0005882: intermediate filament		-4.45	0.006	0.768438	-0.38	Male-specific
10398907	Pld4	phospholipase D family, member 4	NM_178911	104759	Mm.203915	8889548, 10349636, 11042159, 11076861, 11217851, 12466851, 12477932, 15489334, 16141072, 16141073, 18706977, 21085684, 21267068, 21319224, 21677750	GO:0003824: catalytic activity, GO:0004630: phospholipase D activity, GO:0005515: protein binding, GO:0005575: cellular_component, GO:0008150: biological_process, GO:0008152: metabolic process, GO:0016020: membrane, GO:0016021: integral to membrane, GO:0016042: lipid catabolic process, GO:0016787: hydrolase activity, GO:0070290: NAPE-specific phospholipase D activity		4.52	0.006	1.81504	0.86	Male-specific
10408081	Hist1h1b	histone cluster 1, H1b	NM_020034	56702	Mm.221314	8589518, 8858344, 9182532, 9300059, 9499577, 9655912, 10349636, 11042159, 11076861, 11217851, 11479299, 12408966, 12466851, 12477932, 15192231, 15562002, 16141072, 16141073, 16452087, 16602821, 19072710, 20457934, 21267068	GO:0000786: nucleosome, GO:0000790: nuclear chromatin, GO:0003677: DNA binding, GO:0005515: protein binding, GO:0005634: nucleus, GO:0005694: chromosome, GO:0006334: nucleosome assembly, GO:0007517: muscle organ development		4.51	0.006	1.46409	0.55	Male-specific
10411373	Hexb	hexosaminidase B	NM_010422	15212	Mm.27816	1054503, 1535334, 2307475, 2947337, 2971567, 7550345, 7918686, 7959736, 8147878, 8269854, 8566348, 8634145, 8678993, 8789434, 8828042, 8889548, 8896570, 9119362, 9122231, 9184660, 9223328, 9237263, 9302266, 9417048, 9562524, 9576752, 9584189, 9645704, 9728335, 10021458, 10339597, 10349636, 10591618, 10922068, 11005868, 11042159, 11076861, 11217851, 11707436, 11849560, 11854359, 11919180, 12466851…	GO:0001501: skeletal system development, GO:0001669: acrosomal vesicle, GO:0003824: catalytic activity, GO:0004553: hydrolase activity, hydrolyzing O-glycosyl compounds, GO:0004563: beta-N-acetylhexosaminidase activity, GO:0004563: beta-N-acetylhexosaminidase activity, GO:0004563: beta-N-acetylhexosaminidase activity, GO:0005529: sugar binding, GO:0005625: soluble fraction, GO:0005764: lysosome, …	00511: Other glycan degradation, 00520: Amino sugar and nucleotide sugar metabolism, 00531: Glycosaminoglycan degradation, 00603: Glycosphingolipid biosynthesis - globo series, 00604: Glycosphingolipid biosynthesis - ganglio series, 01100: Metabolic pathways, 04142: Lysosome	4.52	0.006	2.17347	1.12	Male-specific
10420295	Gzmf	granzyme F	NM_010374	14943	Mm.457976	1544892, 1861068, 1880801, 2152187, 2307468, 3053963, 3260382, 3292281, 3555842, 8043949, 8917549, 10737774, 11217851, 12466851, 12477932, 14499263, 16107646, 16807745, 19228596, 19592578, 19644510, 21267068	GO:0003824: catalytic activity, GO:0004252: serine-type endopeptidase activity, GO:0006508: proteolysis, GO:0008233: peptidase activity, GO:0008236: serine-type peptidase activity, GO:0016787: hydrolase activity, GO:0019835: cytolysis		-4.52	0.006	0.716978	-0.48	Male-specific
10440534	Adamts5	a disintegrin-like and metallopeptidase (reprolysin type) with thrombospondin type 1 motif, 5 (aggrecanase-2)	NM_011782	23794	Mm.112933, Mm.437478	8889548, 10349636, 10438522, 10464288, 11042159, 11076861, 11217851, 11831030, 12466851, 12466854, 12466855, 12477932, 15659705, 15800624, 15800625, 16141072, 16141073, 16452166, 16537572, 17243865, 17255106, 17938173, 17968948, 18267097, 18287559, 18799682, 19250981, 19334288, 19386638, 19565481, 19684582, 19922873, 20036347, 20466812, 20495570, 20637190, 21041365, 21148564, 21337391, 21539915, …	GO:0004222: metalloendopeptidase activity, GO:0005576: extracellular region, GO:0005578: proteinaceous extracellular matrix, GO:0006508: proteolysis, GO:0008233: peptidase activity, GO:0008237: metallopeptidase activity, GO:0008270: zinc ion binding, GO:0016787: hydrolase activity, GO:0031012: extracellular matrix, GO:0046872: metal ion binding		4.52	0.006	2.47942	1.31	Male-specific
10443117	Bak1	BCL2-antagonist/killer 1	NM_007523	12018	Mm.2443	7715729, 7715730, 7715731, 8521816, 8889548, 9176392, 9299236, 9356461, 10200490, 10349636, 10377054, 10444588, 10618441, 10894153, 11042159, 11076861, 11146504, 11163212, 11217851, 11278671, 11784036, 11836241, 11840165, 11932420, 11980919, 12142566, 12244308, 12466851, 12477932, 12624178, 12689595, 12799143, 12808108, 12819136, 12847083, 12881569, 14505568, 14610273, 14627695, 14657169, 1513672…	GO:0001776: leukocyte homeostasis, GO:0001782: B cell homeostasis, GO:0001782: B cell homeostasis, GO:0001783: B cell apoptosis, GO:0001836: release of cytochrome c from mitochondria, GO:0001974: blood vessel remodeling, GO:0002262: myeloid cell homeostasis, GO:0002352: B cell negative selection, GO:0005622: intracellular, GO:0005624: membrane fraction, GO:0005739: mitochondrion, GO:0005739: mito…	04141: Protein processing in endoplasmic reticulum	-4.44	0.006	0.702222	-0.51	Male-specific
10443869	Cyp4f16	cytochrome P450, family 4, subfamily f, polypeptide 16	NM_024442	70101	Mm.30504	8889548, 10349636, 11042159, 11076861, 11217851, 12466851, 12477932, 16141072, 16141073, 18799693, 21267068, 21677750	GO:0003674: molecular_function, GO:0004497: monooxygenase activity, GO:0005575: cellular_component, GO:0006691: leukotriene metabolic process, GO:0016491: oxidoreductase activity, GO:0046872: metal ion binding, GO:0055114: oxidation-reduction process	00590: Arachidonic acid metabolism, 01100: Metabolic pathways	4.42	0.006	1.87905	0.91	Male-specific
10451860	Pot1b	protection of telomeres 1B	NM_028370	72836	Mm.177073, Mm.448349	10349636, 11042159, 11076861, 11217851, 12466851, 14610273, 16141072, 16141073, 16839876, 16839877, 17053789, 17632522, 17948054, 18550783, 18593874, 18625717, 18936156, 18955498, 19482563, 19995905, 21677750, 21948176	GO:0000783: nuclear telomere cap complex, GO:0000784: nuclear chromosome, telomeric region, GO:0001558: regulation of cell growth, GO:0005515: protein binding, GO:0007569: cell aging, GO:0007569: cell aging, GO:0016233: telomere capping, GO:0031848: protection from non-homologous end joining at telomere, GO:0043047: single-stranded telomeric DNA binding, GO:0043247: telomere maintenance in respon…		4.5	0.006	1.46409	0.55	Male-specific
10466521	Gcnt1	glucosaminyl (N-acetyl) transferase 1, core 2	NM_173442	14537	Mm.244825	2034277, 7774911, 7890758, 7983056, 8720078, 8910533, 9341170, 9881978, 10349636, 10593880, 11042159, 11076861, 11217851, 11389020, 11389021, 11490014, 11739501, 11792630, 12466851, 12477932, 12819125, 12904583, 12954635, 14593101, 14607908, 14610273, 15319280, 15747579, 15778363, 15780986, 15782199, 15880112, 16107727, 16141072, 16141073, 16602821, 16829524, 17056577, 17101770, 17334369, 1740136…	GO:0003829: beta-1,3-galactosyl-O-glycosyl-glycoprotein beta-1,6-N-acetylglucosaminyltransferase activity, GO:0005615: extracellular space, GO:0005794: Golgi apparatus, GO:0008152: metabolic process, GO:0008152: metabolic process, GO:0008375: acetylglucosaminyltransferase activity, GO:0016020: membrane, GO:0016021: integral to membrane, GO:0016740: transferase activity, GO:0016757: transferase ac…	00512: Mucin type O-Glycan biosynthesis, 01100: Metabolic pathways	4.52	0.006	1.71713	0.78	Male-specific
10469609	Gm13375	predicted gene 13375	NR_033225	433408	Mm.386941	8889548, 10349636, 11042159, 11076861, 11217851, 12466851, 16141072, 16141073			4.47	0.006	1.8025	0.85	Male-specific
10472313	Tbr1	T-box brain gene 1	NM_009322	21375	Mm.308525, Mm.404741	7619531, 9342056, 9503012, 9883721, 10072792, 10330500, 10330501, 10342446, 10349636, 10407135, 10433909, 10436162, 10473127, 10640277, 10970091, 10974533, 11042159, 11050125, 11076861, 11124115, 11217851, 11239428, 11731460, 11748155, 11967891, 12128215, 12130536, 12130776, 12354394, 12466851, 12477932, 12514217, 12533617, 12561075, 12571102, 12644247, 12717732, 12724834, 12727448, 12764029, 146…	GO:0003677: DNA binding, GO:0003700: sequence-specific DNA binding transcription factor activity, GO:0005622: intracellular, GO:0005634: nucleus, GO:0006351: transcription, DNA-dependent, GO:0006355: regulation of transcription, DNA-dependent, GO:0007411: axon guidance, GO:0030902: hindbrain development, GO:0045944: positive regulation of transcription from RNA polymerase II promoter, GO:0045944:…		-4.45	0.006	0.790041	-0.34	Male-specific
10500948	Cttnbp2nl	CTTNBP2 N-terminal like	NM_030249	80281	Mm.200327	8889548, 10349636, 10725249, 10922068, 11042159, 11076861, 11217851, 12466851, 12477932, 12520002, 14610273, 14621295, 15345747, 15489334, 16141072, 16141073, 18799693, 21267068	GO:0003674: molecular_function, GO:0008150: biological_process, GO:0015629: actin cytoskeleton		4.52	0.006	1.38511	0.47	Male-specific
10507137	Pdzk1ip1	PDZK1 interacting protein 1	NM_001164557	67182	Mm.30181	10349636, 10725249, 11042159, 11076861, 11156618, 11217851, 11752298, 11997341, 12466851, 12477932, 12754212, 12837682, 15489334, 16141072, 16141073, 16602821, 16926447, 18931049, 19710538, 21267068, 21571218, 21677750	GO:0003674: molecular_function, GO:0005575: cellular_component, GO:0008150: biological_process, GO:0016020: membrane, GO:0016021: integral to membrane		4.43	0.006	2.44528	1.29	Male-specific
10509441	Ece1	endothelin converting enzyme 1	NM_199307	230857	Mm.401062	8062389, 8548579, 8889548, 9449665, 9649553, 10349636, 10626068, 10811845, 10922068, 11042159, 11076861, 11217851, 11290299, 11328956, 12464614, 12466851, 12477932, 12520002, 12950083, 14610273, 14976138, 15226823, 15489334, 15782199, 16110338, 16141072, 16141073, 16540265, 16602821, 16698938, 16912050, 17131407, 17967808, 18385664, 18401410, 18665160, 18772340, 18799693, 18973680, 18997155, 1926…	GO:0001666: response to hypoxia, GO:0001921: positive regulation of receptor recycling, GO:0004175: endopeptidase activity, GO:0004222: metalloendopeptidase activity, GO:0005624: membrane fraction, GO:0005768: endosome, GO:0005769: early endosome, GO:0005794: Golgi apparatus, GO:0005886: plasma membrane, GO:0006508: proteolysis, GO:0006915: apoptotic process, GO:0007507: heart development, GO:000…		-4.45	0.006	0.80107	-0.32	Male-specific
10521892	Slc34a2	solute carrier family 34 (sodium phosphate), member 2	NM_011402	20531	Mm.284891	9826740, 10349636, 10610722, 10725249, 10922068, 11042159, 11076861, 11217851, 11706048, 12121891, 12466851, 12477932, 12773415, 15044175, 15489334, 15701623, 15701624, 16141072, 16141073, 16960801, 17310099, 17342377, 17574207, 17698926, 19233126, 19521566, 19679677, 19729436, 20354864, 21267068, 21677750, 21816756	GO:0001701: in utero embryonic development, GO:0005436: sodium:phosphate symporter activity, GO:0005903: brush border, GO:0006810: transport, GO:0006811: ion transport, GO:0006814: sodium ion transport, GO:0006817: phosphate ion transport, GO:0006817: phosphate ion transport, GO:0006817: phosphate ion transport, GO:0015293: symporter activity, GO:0015321: sodium-dependent phosphate transmembrane …		4.51	0.006	2.28153	1.19	Male-specific
10526587	Gigyf1	GRB10 interacting GYF protein 1	NM_031408	57330	Mm.268344	8889548, 10349636, 11042159, 11076861, 11217851, 11239002, 12466851, 12477932, 12520002, 12771153, 12904583, 15782199, 16141072, 16141073, 16944949, 19744960, 21267068	GO:0005515: protein binding, GO:0005575: cellular_component, GO:0048009: insulin-like growth factor receptor signaling pathway		-4.44	0.006	0.812252	-0.3	Male-specific
10528832			ENSMUST00000101469						-4.41	0.006	0.768438	-0.38	Male-specific
10542164	Clec12a	C-type lectin domain family 12, member a	NM_177686	232413	Mm.90241	10349636, 11042159, 11076861, 11217851, 12466851, 12477932, 14739280, 15238421, 16141072, 16141073, 17609428, 18350551, 19494282, 21267068, 21677750	GO:0004872: receptor activity, GO:0005488: binding, GO:0005529: sugar binding, GO:0005886: plasma membrane, GO:0009986: cell surface, GO:0016020: membrane, GO:0016021: integral to membrane, GO:0019903: protein phosphatase binding, GO:0050776: regulation of immune response		4.48	0.006	2.12874	1.09	Male-specific
10542911	Samd9l	sterile alpha motif domain containing 9-like	NM_010156	209086	Mm.196013	10349636, 10384057, 11042159, 11076861, 11217851, 12466851, 12477932, 15368895, 16141072, 16141073, 18799693, 21412262, 21677750			4.46	0.006	2.05623	1.04	Male-specific
10543494	Grm8	glutamate receptor, metabotropic 8	NM_008174	14823	Mm.320732	7722646, 8889548, 9069281, 10349636, 11042159, 11076861, 11217851, 12213276, 12213278, 12213279, 12466851, 12477932, 12907308, 12946709, 14610273, 15755905, 16045496, 16141072, 16141073, 16602821, 16707424, 17156446, 17311335, 17434465, 18287559, 18555800, 19554387, 19740090, 20080129, 20096339, 21267068, 21382421, 21677750	GO:0001642: group III metabotropic glutamate receptor activity, GO:0001642: group III metabotropic glutamate receptor activity, GO:0004871: signal transducer activity, GO:0004872: receptor activity, GO:0004930: G-protein coupled receptor activity, GO:0005622: intracellular, GO:0005886: plasma membrane, GO:0005887: integral to plasma membrane, GO:0005887: integral to plasma membrane, GO:0007165: s…	04080: Neuroactive ligand-receptor interaction	-4.44	0.006	0.578344	-0.79	Male-specific
10548415	Klri1	killer cell lectin-like receptor family I member 1	NM_001012520	503550	Mm.376476	15650876, 18713988, 21677750	GO:0004872: receptor activity, GO:0005529: sugar binding, GO:0005887: integral to plasma membrane		4.47	0.006	1.76541	0.82	Male-specific
10556509	Spon1	spondin 1, (f-spondin) extracellular matrix protein	NM_145584	233744	Mm.334160	8221886, 8812055, 8889548, 8978605, 10349636, 10409509, 11042159, 11076861, 11217851, 11368520, 12466851, 12477932, 15163631, 15368895, 15489334, 16141072, 16141073, 16227578, 17525270, 18036209, 19122665, 19463158, 19850875, 20637190, 20839318, 21267068, 21440680, 21677750	GO:0005576: extracellular region, GO:0005578: proteinaceous extracellular matrix, GO:0005615: extracellular space, GO:0007155: cell adhesion		4.52	0.006	1.85318	0.89	Male-specific
10566403	Olfr668	olfactory receptor 668	NM_147059	259061	Mm.377815	11802173, 11875048, 14611657	GO:0004871: signal transducer activity, GO:0004872: receptor activity, GO:0004930: G-protein coupled receptor activity, GO:0004984: olfactory receptor activity, GO:0007165: signal transduction, GO:0007186: G-protein coupled receptor signaling pathway, GO:0007608: sensory perception of smell, GO:0016021: integral to membrane, GO:0050911: detection of chemical stimulus involved in sensory perceptio…	04740: Olfactory transduction	-4.42	0.006	0.757858	-0.4	Male-specific
10573924	Mmp2	matrix metallopeptidase 2	NM_008610	17390	Mm.29564	1373140, 1471951, 2744464, 7626795, 7669731, 7894006, 8015608, 8144618, 8674412, 8743942, 8872958, 9069116, 9087449, 9108368, 9134100, 9278386, 9291579, 9417058, 9500469, 9508784, 9648071, 9658163, 9882504, 10090151, 10201949, 10215319, 10232461, 10329460, 10349636, 10419448, 10433819, 10731089, 10801980, 10821760, 10880400, 10922068, 10949577, 10985432, 11006154, 11025665, 11042159, 11076861, 11…	GO:0001525: angiogenesis, GO:0001541: ovarian follicle development, GO:0001666: response to hypoxia, GO:0001666: response to hypoxia, GO:0001955: blood vessel maturation, GO:0001957: intramembranous ossification, GO:0001968: fibronectin binding, GO:0004222: metalloendopeptidase activity, GO:0005576: extracellular region, GO:0005578: proteinaceous extracellular matrix, GO:0005615: extracellular sp…	04670: Leukocyte transendothelial migration, 04912: GnRH signaling pathway, 05200: Pathways in cancer, 05219: Bladder cancer	4.47	0.006	3.38698	1.76	Male-specific
10586433	Rbpms2	RNA binding protein with multiple splicing 2	NM_028030	71973	Mm.29148	10349636, 10922068, 11042159, 11076861, 11217851, 12466851, 12477932, 12904583, 14610273, 15489334, 16033648, 16141072, 16141073, 17431699, 17967808, 18799693, 20436479, 21267068	GO:0000166: nucleotide binding, GO:0003674: molecular_function, GO:0003676: nucleic acid binding, GO:0005575: cellular_component, GO:0008150: biological_process		-4.49	0.006	0.646176	-0.63	Male-specific
10349319	Sctr	secretin receptor	NM_001012322	319229	Mm.189223	10349636, 11042159, 11076861, 11217851, 12466851, 12477932, 12679517, 15489334, 16141072, 16141073, 17008357, 17283064, 20578263, 20739612, 20927047, 21159798, 21267068	GO:0004871: signal transducer activity, GO:0004872: receptor activity, GO:0004888: transmembrane signaling receptor activity, GO:0004930: G-protein coupled receptor activity, GO:0005886: plasma membrane, GO:0007165: signal transduction, GO:0007166: cell surface receptor signaling pathway, GO:0007186: G-protein coupled receptor signaling pathway, GO:0015055: secretin receptor activity, GO:0016020:…	04080: Neuroactive ligand-receptor interaction, 04972: Pancreatic secretion, 04976: Bile secretion	4.5	0.006	1.85318	0.89	Common
10350136	Csrp1	cysteine and glycine-rich protein 1	NM_007791	13007	Mm.196484	1374386, 8889548, 9457685, 9815145, 10090149, 10349636, 10922068, 10926853, 11042159, 11044609, 11076861, 11217851, 12128222, 12466851, 12477932, 12520002, 12904583, 14610273, 15489334, 15618518, 15782199, 16141072, 16141073, 16738067, 17114649, 17425782, 17592114, 17967808, 18287559, 18327771, 18554416, 18799693, 20056913, 20412781, 21267068, 21386911	GO:0005515: protein binding, GO:0005634: nucleus, GO:0008270: zinc ion binding, GO:0015629: actin cytoskeleton, GO:0030036: actin cytoskeleton organization, GO:0046872: metal ion binding		4.49	0.006	1.90528	0.93	Common
10350159	Lad1	ladinin	NM_133664	16763	Mm.36726	9119369, 10349636, 10922068, 11042159, 11044609, 11076861, 11125038, 11217851, 12466851, 12477932, 15489334, 16141072, 16141073, 21267068	GO:0005576: extracellular region, GO:0005578: proteinaceous extracellular matrix, GO:0005604: basement membrane, GO:0015629: actin cytoskeleton		4.5	0.006	1.68179	0.75	Common
10351679	Cd84	CD84 antigen	NM_013489	12523	Mm.259115	3139886, 10079287, 10349636, 11042159, 11076861, 11132158, 11217851, 11401431, 11431695, 11689425, 11709546, 12466851, 12477932, 15589166, 15921521, 16037392, 16141072, 16141073, 16943797, 20153220, 20628063, 21604261	GO:0004872: receptor activity, GO:0005886: plasma membrane, GO:0007155: cell adhesion, GO:0016020: membrane, GO:0016021: integral to membrane		4.44	0.006	1.90528	0.93	Common
10352178	Sccpdh	saccharopine dehydrogenase (putative)	NM_178653	109232	Mm.468903	8889548, 10349636, 10922068, 11042159, 11076861, 11217851, 12466851, 12477932, 15489334, 15782199, 16141072, 16141073, 18614015, 21267068	GO:0000166: nucleotide binding, GO:0003674: molecular_function, GO:0005739: mitochondrion, GO:0008150: biological_process, GO:0016491: oxidoreductase activity, GO:0030496: midbody, GO:0055114: oxidation-reduction process		4.42	0.006	1.75321	0.81	Common
10361191	Syt14	synaptotagmin XIV	NM_181546	329324	Mm.170401	10349636, 11042159, 11076861, 11217851, 12466851, 12477932, 12520002, 12801916, 14610273, 16141072, 16141073, 18799693, 21267068, 21677750	GO:0005543: phospholipid binding, GO:0008150: biological_process, GO:0016020: membrane, GO:0016021: integral to membrane, GO:0042803: protein homodimerization activity, GO:0046982: protein heterodimerization activity		4.5	0.006	1.64718	0.72	Common
10361790	Fuca2	fucosidase, alpha-L- 2, plasma	NM_025799	66848	Mm.26625	10349636, 10922068, 11042159, 11076861, 11217851, 12466851, 12477932, 15489334, 15782199, 16141072, 16141073, 20562862, 21267068, 21677750	GO:0003824: catalytic activity, GO:0004560: alpha-L-fucosidase activity, GO:0005575: cellular_component, GO:0005576: extracellular region, GO:0005975: carbohydrate metabolic process, GO:0006004: fucose metabolic process, GO:0008152: metabolic process, GO:0016787: hydrolase activity, GO:0016798: hydrolase activity, acting on glycosyl bonds, GO:0043169: cation binding	00511: Other glycan degradation	4.5	0.006	1.6358	0.71	Common
10375065	Sh3pxd2b	SH3 and PX domains 2B	NM_177364	268396	Mm.227616	8889548, 10349636, 11042159, 11076861, 11217851, 11544199, 12466851, 12477932, 14610273, 15782199, 16141072, 16141073, 18959745, 19144821, 19233245, 19669234, 20059953, 20137777, 21267068, 21677750, 21818352	GO:0001501: skeletal system development, GO:0001501: skeletal system development, GO:0001654: eye development, GO:0001654: eye development, GO:0002102: podosome, GO:0005737: cytoplasm, GO:0006801: superoxide metabolic process, GO:0007154: cell communication, GO:0007507: heart development, GO:0007507: heart development, GO:0010314: phosphatidylinositol-5-phosphate binding, GO:0022617: extracellula…		4.42	0.006	1.90528	0.93	Common
10381898	Mrc2	mannose receptor, C type 2	NM_008626	17534	Mm.235616	8702911, 9560474, 9700499, 10349636, 10636902, 10683150, 11042159, 11076861, 11217851, 12466851, 12477932, 12668656, 12835757, 12856000, 14610273, 14621295, 14729061, 15010206, 15967816, 16141072, 16141073, 16537572, 17518370, 17596337, 17620416, 17623673, 18639653, 21267068, 21768090	GO:0004872: receptor activity, GO:0005488: binding, GO:0005518: collagen binding, GO:0005529: sugar binding, GO:0006897: endocytosis, GO:0009986: cell surface, GO:0016020: membrane, GO:0016021: integral to membrane	04145: Phagosome	4.49	0.006	2.18859	1.13	Common
10386058	Sparc	secreted acidic cysteine rich glycoprotein	NM_009242	20692	Mm.291442	1347470, 1351769, 1386425, 1638088, 1889803, 2286379, 2440898, 2482246, 2565878, 2882472, 2890502, 2896141, 3034600, 3109947, 3116273, 3165375, 3234178, 3339096, 3384223, 3410046, 3427055, 3755680, 3758028, 7601457, 7613042, 7665177, 7693055, 7848824, 7956352, 7968348, 8020994, 8070621, 8103600, 8119487, 8187816, 8199405, 8406478, 8422501, 8449498, 8482578, 8535974, 8595882, 8595891, 8662242, 868…	GO:0005509: calcium ion binding, GO:0005576: extracellular region, GO:0005578: proteinaceous extracellular matrix, GO:0005604: basement membrane, GO:0005615: extracellular space, GO:0005622: intracellular, GO:0005634: nucleus, GO:0005737: cytoplasm, GO:0007165: signal transduction, GO:0030324: lung development, GO:0031012: extracellular matrix, GO:0031988: membrane-bounded vesicle, GO:0042127: re…		4.43	0.006	2.07053	1.05	Common
10387536	Cd68	CD68 antigen	NM_009853	12514	Mm.15819	8486654, 8962141, 9479000, 9653646, 9790779, 10349636, 10524236, 10577503, 10862717, 11005868, 11042159, 11076861, 11217851, 12466851, 12477932, 12562841, 14610273, 15489334, 15580571, 15582152, 15755524, 15950722, 16141072, 16141073, 16157452, 16344855, 16428780, 17062627, 18480170, 18497889, 20208058, 20431028, 20805985, 21267068, 21339485, 21572087, 21677750, 21775686, 21922246, 21991369, 2204…	GO:0005764: lysosome, GO:0005768: endosome, GO:0005886: plasma membrane, GO:0016020: membrane, GO:0016021: integral to membrane, GO:0071310: cellular response to organic substance	04142: Lysosome	4.47	0.006	2.01391	1.01	Common
10388545	Abr	active BCR-related gene	NM_198895	109934	Mm.258939	8889548, 9371744, 10349636, 10725249, 10922068, 11042159, 11076861, 11217851, 11684658, 11921339, 12466851, 12477932, 12520002, 14610273, 15033168, 15782199, 16141072, 16141073, 16602821, 17116687, 18799693, 19703997, 20962234, 21267068, 21677750	GO:0005085: guanyl-nucleotide exchange factor activity, GO:0005089: Rho guanyl-nucleotide exchange factor activity, GO:0005096: GTPase activator activity, GO:0005543: phospholipid binding, GO:0005622: intracellular, GO:0005829: cytosol, GO:0005886: plasma membrane, GO:0007165: signal transduction, GO:0007420: brain development, GO:0030036: actin cytoskeleton organization, GO:0030336: negative reg…		4.43	0.006	2.02792	1.02	Common
10398240	Eml1	echinoderm microtubule associated protein like 1	NM_001043335	68519	Mm.236645	8889548, 10349636, 11042159, 11076861, 11217851, 11867214, 12466851, 12477932, 14610273, 15033168, 15226823, 16141072, 16141073, 21267068	GO:0003674: molecular_function, GO:0005575: cellular_component, GO:0005737: cytoplasm, GO:0005856: cytoskeleton, GO:0005874: microtubule, GO:0008150: biological_process		4.43	0.006	1.49485	0.58	Common
10404412	Wrnip1	Werner helicase interacting protein 1	NM_030215	78903	Mm.286680	10349636, 10922068, 11042159, 11076861, 11217851, 11301316, 11863365, 12466851, 12477932, 12520002, 12904583, 15317747, 15489334, 15782199, 16141072, 16141073, 16769258, 21267068, 21677750	GO:0000166: nucleotide binding, GO:0000731: DNA synthesis involved in DNA repair, GO:0003677: DNA binding, GO:0005515: protein binding, GO:0005524: ATP binding, GO:0005634: nucleus, GO:0005634: nucleus, GO:0005739: mitochondrion, GO:0006200: ATP catabolic process, GO:0006260: DNA replication, GO:0006281: DNA repair, GO:0006974: response to DNA damage stimulus, GO:0016787: hydrolase activity, GO:0…		-4.44	0.006	0.650671	-0.62	Common
10404422	Serpinb6b	serine (or cysteine) peptidase inhibitor, clade B, member 6b	NM_011454	20708	Mm.36526	9182575, 10349636, 11042159, 11076861, 11217851, 11863365, 12466851, 12477932, 15611268, 16141072, 16141073, 16175637, 18391535, 21267068, 21677750	GO:0004867: serine-type endopeptidase inhibitor activity, GO:0004867: serine-type endopeptidase inhibitor activity, GO:0005622: intracellular, GO:0008406: gonad development, GO:0010951: negative regulation of endopeptidase activity, GO:0010951: negative regulation of endopeptidase activity, GO:0030162: regulation of proteolysis	05146: Amoebiasis	4.47	0.006	3.45815	1.79	Common
10405587	Tgfbi	transforming growth factor, beta induced	NM_009369	21810	Mm.14455	8024701, 10349636, 10913330, 10922068, 11042159, 11076861, 11217851, 11353389, 11598925, 12466851, 12477932, 12704192, 12838408, 12963107, 14531791, 14967934, 15328023, 15604097, 15780949, 15907457, 16141072, 16141073, 16537572, 16602821, 17634193, 18249103, 18287559, 18296617, 18757743, 18779658, 18832392, 19117985, 19121383, 19334288, 19415673, 19738031, 20359476, 21267068, 21386911, 21677750, …	GO:0005576: extracellular region, GO:0005578: proteinaceous extracellular matrix, GO:0005615: extracellular space, GO:0007155: cell adhesion, GO:0030198: extracellular matrix organization, GO:0050840: extracellular matrix binding		4.43	0.006	2.11404	1.08	Common
10423520	Sema5a	sema domain, seven thrombospondin repeats (type 1 and type 1-like), transmembrane domain (TM) and short cytoplasmic domain, (semaphorin) 5A	NM_009154	20356	Mm.260374	7656991, 8812066, 8817451, 8889548, 9271677, 9464278, 10318831, 10349636, 10367884, 11042159, 11076861, 11217851, 11852232, 12397112, 12435358, 12466851, 12477932, 12506007, 15051154, 15218527, 15226265, 15603739, 15743826, 16141072, 16141073, 16284245, 16537572, 16602821, 17145500, 18287559, 18617019, 19334288, 19521566, 19850054, 20436479, 20637190, 21192082, 21677750, 21777623, 21835343	GO:0001569: patterning of blood vessels, GO:0007411: axon guidance, GO:0008046: axon guidance receptor activity, GO:0016020: membrane, GO:0016021: integral to membrane, GO:0048754: branching morphogenesis of a tube	04360: Axon guidance	4.52	0.006	2.44528	1.29	Common
10445412	Nfkbie	nuclear factor of kappa light polypeptide gene enhancer in B cells inhibitor, epsilon	NM_008690	18037	Mm.57043	9405619, 9597130, 10195896, 10349636, 10570287, 11042159, 11076861, 11217851, 12424381, 12466851, 12477932, 12819136, 14665694, 14764534, 15489334, 15618518, 15634922, 16141072, 16141073, 16602821, 16769727, 17486138, 18287559, 18395765, 20059953, 20534546, 21267068, 21677750, 21915344	GO:0005737: cytoplasm, GO:0005794: Golgi apparatus, GO:0042942: D-serine transport, GO:0045892: negative regulation of transcription, DNA-dependent, GO:0048471: perinuclear region of cytoplasm	04660: T cell receptor signaling pathway, 04662: B cell receptor signaling pathway, 04722: Neurotrophin signaling pathway, 04920: Adipocytokine signaling pathway	4.52	0.006	1.69349	0.76	Common
10453867	Rbbp8	retinoblastoma binding protein 8	NM_001081223	225182	Mm.154275	7671812, 10349636, 11042159, 11076861, 11217851, 12466851, 12477932, 12832489, 14610273, 15831459, 16093251, 16141072, 16141073, 16249056, 16581787, 19654328, 21131978, 21131982, 21160476	GO:0000014: single-stranded DNA specific endodeoxyribonuclease activity, GO:0000082: G1/S transition of mitotic cell cycle, GO:0000122: negative regulation of transcription from RNA polymerase II promoter, GO:0001103: RNA polymerase II repressing transcription factor binding, GO:0001106: RNA polymerase II transcription corepressor activity, GO:0001835: blastocyst hatching, GO:0003684: damaged DNA…		4.48	0.006	1.89212	0.92	Common
10460693	Frmd8	FERM domain containing 8	NM_026169	67457	Mm.202092	8889548, 10349636, 10725249, 10922068, 11042159, 11076861, 11217851, 12466851, 12477932, 12520002, 15782199, 16141072, 16141073, 18799693, 21267068, 21677750	GO:0003674: molecular_function, GO:0005488: binding, GO:0005575: cellular_component, GO:0005856: cytoskeleton, GO:0008150: biological_process		-4.42	0.006	0.790041	-0.34	Common
10461423	Fads3	fatty acid desaturase 3	NM_021890	60527	Mm.253875	8889548, 10349636, 11042159, 11076861, 11217851, 11544199, 12466851, 12477932, 16141072, 16141073, 16919269, 19752397, 21267068, 21677750	GO:0005506: iron ion binding, GO:0005575: cellular_component, GO:0005783: endoplasmic reticulum, GO:0006629: lipid metabolic process, GO:0006633: fatty acid biosynthetic process, GO:0006810: transport, GO:0008150: biological_process, GO:0008610: lipid biosynthetic process, GO:0016020: membrane, GO:0016021: integral to membrane, GO:0016491: oxidoreductase activity, GO:0016717: oxidoreductase activ…		4.47	0.006	1.90528	0.93	Common
10473125	Itga4	integrin alpha 4	NM_010576	16401	Mm.31903	1381390, 1431091, 1840602, 2670559, 7515889, 7525645, 7526952, 7530222, 7539357, 7539359, 7594538, 7687523, 7691492, 7772255, 7779075, 8145052, 8181055, 8522070, 8557754, 8562500, 8674127, 8751373, 8756341, 8909554, 8937744, 9124372, 9291578, 9399955, 9421166, 9435295, 9731055, 9758701, 9882526, 9916011, 10021343, 10072260, 10349636, 10569981, 10591181, 10780854, 11042159, 11076861, 11118892, 112…	GO:0001968: fibronectin binding, GO:0001974: blood vessel remodeling, GO:0004872: receptor activity, GO:0007155: cell adhesion, GO:0007157: heterophilic cell-cell adhesion, GO:0007159: leukocyte cell-cell adhesion, GO:0007159: leukocyte cell-cell adhesion, GO:0007160: cell-matrix adhesion, GO:0007229: integrin-mediated signaling pathway, GO:0007507: heart development, GO:0008305: integrin complex…	04510: Focal adhesion, 04512: ECM-receptor interaction, 04514: Cell adhesion molecules (CAMs), 04640: Hematopoietic cell lineage, 04670: Leukocyte transendothelial migration, 04672: Intestinal immune network for IgA production, 04810: Regulation of actin cytoskeleton, 05140: Leishmaniasis, 05410: Hypertrophic cardiomyopathy (HCM), 05412: Arrhythmogenic right ventricular cardiomyopathy (ARVC), 054…	4.48	0.006	2.01391	1.01	Common
10473281	Itgav	integrin alpha V	NM_008402	16410	Mm.227	1384036, 1431091, 1703206, 7583004, 7593304, 7593323, 7691492, 7873784, 8557754, 8601592, 8666675, 8751373, 8834471, 8889548, 8930896, 9420328, 9473675, 9593935, 9686317, 9827803, 9849968, 9916011, 10048576, 10069334, 10090148, 10091056, 10349636, 10570297, 10700190, 10742111, 10780854, 10965141, 11042159, 11076861, 11217851, 11438667, 11856728, 12099514, 12370313, 12466851, 12477932, 12486108, 1…	GO:0001525: angiogenesis, GO:0001568: blood vessel development, GO:0001846: opsonin binding, GO:0004872: receptor activity, GO:0005080: protein kinase C binding, GO:0005622: intracellular, GO:0005886: plasma membrane, GO:0005886: plasma membrane, GO:0006874: cellular calcium ion homeostasis, GO:0006954: inflammatory response, GO:0007155: cell adhesion, GO:0007160: cell-matrix adhesion, GO:0007204…	04145: Phagosome, 04510: Focal adhesion, 04512: ECM-receptor interaction, 04514: Cell adhesion molecules (CAMs), 04810: Regulation of actin cytoskeleton, 05200: Pathways in cancer, 05222: Small cell lung cancer, 05410: Hypertrophic cardiomyopathy (HCM), 05412: Arrhythmogenic right ventricular cardiomyopathy (ARVC), 05414: Dilated cardiomyopathy	4.52	0.006	1.82766	0.87	Common
10473809	Sfpi1	SFFV proviral integration 1	NM_011355	20375	Mm.1302	1406622, 1409581, 1538753, 1571554, 1985210, 2180582, 2338340, 2594367, 2827041, 2835657, 7558020, 7592651, 7624372, 7750469, 7769664, 7822329, 7835084, 8034327, 8079170, 8093609, 8242633, 8268661, 8474451, 8570653, 8602247, 8626664, 8631753, 8662221, 8777716, 8786144, 8808291, 8896458, 9052784, 9096311, 9133423, 9545490, 9545497, 9573007, 9590129, 9590173, 9611252, 9618756, 9687512, 9716585, 981…	GO:0000790: nuclear chromatin, GO:0000790: nuclear chromatin, GO:0000980: RNA polymerase II distal enhancer sequence-specific DNA binding, GO:0001047: core promoter binding, GO:0001085: RNA polymerase II transcription factor binding, GO:0001944: vasculature development, GO:0002320: lymphoid progenitor cell differentiation, GO:0002573: myeloid leukocyte differentiation, GO:0003677: DNA binding, GO…	04380: Osteoclast differentiation, 05200: Pathways in cancer, 05221: Acute myeloid leukemia	4.42	0.006	1.76541	0.82	Common
10474577	2410042D21Rik	RIKEN cDNA 2410042D21 gene	BC080661	72425	Mm.425091	8889548, 10349636, 10922068, 11042159, 11076861, 11125038, 11217851, 12466851, 12477932, 14610273, 15489334, 16141072, 16141073	GO:0003674: molecular_function, GO:0005730: nucleolus, GO:0008150: biological_process		4.42	0.006	1.34723	0.43	Common
10490159	Pmepa1	prostate transmembrane protein, androgen induced 1	NM_022995	65112	Mm.73682	8889548, 10349636, 10512203, 10873380, 10922068, 11042109, 11042159, 11076861, 11217851, 12466851, 12477932, 14610273, 14639658, 15665292, 15840001, 16141072, 16141073, 17967808, 18799693, 20889500	GO:0005515: protein binding, GO:0005575: cellular_component, GO:0008150: biological_process, GO:0016021: integral to membrane, GO:0050699: WW domain binding		4.51	0.006	2.44528	1.29	Common
10495186	AI504432	expressed sequence AI504432	NR_033498	229694	Mm.347584	10349636, 11042159, 11076861, 11217851, 12466851, 12477932, 16141072, 16141073, 18725516, 21267068			4.52	0.006	2.07053	1.05	Common
10497817	Anxa5	annexin A5	NM_009673	11747	Mm.1620	8719346, 8824796, 8889548, 9075813, 9371744, 9371788, 9722956, 9854034, 10349636, 10428027, 10903917, 10922068, 11042159, 11076861, 11217851, 11707515, 11731255, 12032072, 12466851, 12477932, 12520002, 12665588, 14651927, 14998921, 15240711, 15489334, 15576370, 15857912, 16141072, 16141073, 16237079, 16455971, 16602821, 17005907, 17082577, 17437104, 17543301, 18097031, 18454133, 18624762, 1869499…	GO:0005509: calcium ion binding, GO:0005515: protein binding, GO:0005544: calcium-dependent phospholipid binding, GO:0005622: intracellular, GO:0005737: cytoplasm, GO:0005886: plasma membrane, GO:0007596: blood coagulation, GO:0009897: external side of plasma membrane, GO:0010033: response to organic substance, GO:0014704: intercalated disc, GO:0030971: receptor tyrosine kinase binding, GO:004238…		4.43	0.006	2	1	Common
10498064	Setd7	SET domain containing (lysine methyltransferase) 7	NM_080793	73251	Mm.192111	8889548, 10349636, 11042159, 11076861, 11217851, 11779497, 12466851, 12477932, 14621295, 15975555, 16141072, 16141073, 17021013, 18022353, 18280244, 18650421, 18799693, 18984737, 19047629, 19098913, 19223465, 21099283, 21267068, 21852533, 21855805, 21855806, 21859860	GO:0002039: p53 binding, GO:0005634: nucleus, GO:0005694: chromosome, GO:0006351: transcription, DNA-dependent, GO:0006355: regulation of transcription, DNA-dependent, GO:0008168: methyltransferase activity, GO:0016279: protein-lysine N-methyltransferase activity, GO:0016568: chromatin modification, GO:0016740: transferase activity, GO:0018024: histone-lysine N-methyltransferase activity, GO:0018…	00310: Lysine degradation	4.45	0.006	1.69349	0.76	Common
10501183	Eps8l3	EPS8-like 3	NM_133867	99662	Mm.108491	10349636, 11042159, 11076861, 11217851, 12466851, 12477932, 12620401, 14565974, 14681479, 15489334, 15558031, 16141072, 16141073, 21267068	GO:0005575: cellular_component, GO:0005737: cytoplasm, GO:0008150: biological_process		4.42	0.006	1.84038	0.88	Common
10502042	Alpk1	alpha-kinase 1	NM_027808	71481	Mm.158704	10349636, 11042159, 11076861, 11217851, 12466851, 15368895, 16141072, 16141073, 21267068	GO:0003674: molecular_function, GO:0004674: protein serine/threonine kinase activity, GO:0005524: ATP binding, GO:0005575: cellular_component, GO:0006468: protein phosphorylation, GO:0008150: biological_process, GO:0016301: kinase activity, GO:0016310: phosphorylation, GO:0016740: transferase activity, GO:0016772: transferase activity, transferring phosphorus-containing groups		4.5	0.006	2.8481	1.51	Common
10507040	Spata6	spermatogenesis associated 6	NM_026470	67946	Mm.275526	10349636, 11042159, 11076861, 11125038, 11217851, 12466851, 12477932, 12652657, 12771232, 15782199, 16141072, 16141073, 16602821, 21677750	GO:0003674: molecular_function, GO:0005575: cellular_component, GO:0005576: extracellular region, GO:0007275: multicellular organismal development, GO:0007283: spermatogenesis, GO:0008150: biological_process, GO:0030154: cell differentiation		4.49	0.006	1.93187	0.95	Common
10511580	Pdp1	pyruvate dehyrogenase phosphatase catalytic subunit 1	NM_001098230	381511	Mm.331489	8889548, 10349636, 10922068, 11042159, 11076861, 11217851, 12466851, 12477932, 14691545, 16141072, 16141073, 16602821, 18614015, 19411760	GO:0000287: magnesium ion binding, GO:0003824: catalytic activity, GO:0004721: phosphoprotein phosphatase activity, GO:0004722: protein serine/threonine phosphatase activity, GO:0004724: magnesium-dependent protein serine/threonine phosphatase activity, GO:0004741: [pyruvate dehydrogenase (lipoamide)] phosphatase activity, GO:0005509: calcium ion binding, GO:0005739: mitochondrion, GO:0005739: mi…		4.44	0.006	1.52626	0.61	Common
10539135	Capg	capping protein (actin filament), gelsolin-like	NM_007599	12332	Mm.18626	1849072, 2211671, 2255912, 8293478, 9407065, 10047530, 10349636, 10417819, 10922068, 11042159, 11076861, 11217851, 11514591, 12466851, 12477932, 12637565, 14573680, 14610273, 15475267, 16141072, 16141073, 16602821, 16829211, 18287559, 21041447, 21267068, 21386911	GO:0005634: nucleus, GO:0005730: nucleolus, GO:0005737: cytoplasm, GO:0030031: cell projection assembly, GO:0031965: nuclear membrane		4.52	0.006	2.49666	1.32	Common
10545958	Anxa4	annexin A4	NM_013471	11746	Mm.259702	1346776, 7706559, 7774940, 7987303, 8188273, 8719346, 8744441, 8751373, 10222253, 10349636, 10922068, 11042159, 11076861, 11217851, 11923205, 12466851, 12477932, 12912993, 14610273, 16141072, 16141073, 17328885, 18256316, 18554416, 21267068	GO:0001822: kidney development, GO:0005509: calcium ion binding, GO:0005544: calcium-dependent phospholipid binding, GO:0005737: cytoplasm, GO:0016324: apical plasma membrane		4.47	0.006	1.64718	0.72	Common
10548030	Cd9	CD9 antigen	NM_007657	12527	Mm.210676, Mm.404614	7590978, 7650394, 8236164, 8838570, 9373040, 9436464, 9660840, 10349636, 10512203, 10634790, 10634791, 10700183, 10922068, 10948653, 11042159, 11076861, 11217851, 11504738, 11805154, 11906941, 11950938, 12056820, 12083484, 12086470, 12135680, 12420314, 12466851, 12477932, 12483205, 12745436, 12796480, 12904583, 14530327, 14610273, 14715942, 14723852, 15199151, 15284116, 15489334, 15772125, 158400…	GO:0005178: integrin binding, GO:0005515: protein binding, GO:0005886: plasma membrane, GO:0006928: cellular component movement, GO:0007155: cell adhesion, GO:0007338: single fertilization, GO:0007342: fusion of sperm to egg plasma membrane, GO:0007342: fusion of sperm to egg plasma membrane, GO:0008285: negative regulation of cell proliferation, GO:0009897: external side of plasma membrane, GO:0…	04640: Hematopoietic cell lineage	4.52	0.006	3.16017	1.66	Common
10548875	Art4	ADP-ribosyltransferase 4	NM_026639	109978	Mm.31840	10349636, 11042159, 11076861, 11217851, 12070318, 12466851, 12477932, 16141072, 16141073, 16602821, 21267068, 21677750	GO:0003674: molecular_function, GO:0005575: cellular_component, GO:0008150: biological_process, GO:0008152: metabolic process, GO:0016740: transferase activity		4.51	0.006	1.82766	0.87	Common
10550706			ENSMUST00000011407						-4.43	0.006	0.768438	-0.38	Common
10559420	Tmc4	transmembrane channel-like gene family 4	NM_181820	353499	Mm.360398	10349636, 11042159, 11076861, 11217851, 12466851, 12477932, 12812529, 12906855, 14610273, 14691545, 16141072, 16141073, 21267068	GO:0003674: molecular_function, GO:0005575: cellular_component, GO:0008150: biological_process, GO:0016020: membrane, GO:0016021: integral to membrane		4.45	0.006	1.77769	0.83	Common
10583519	Icam1	intercellular adhesion molecule 1	NM_010493	15894	Mm.435508	1353711, 1360342, 1362180, 1431091, 1674500, 1674729, 1690380, 1916807, 1981054, 2479693, 2571505, 2573511, 2762164, 3229781, 3340213, 3349522, 7518194, 7523443, 7530222, 7535798, 7539004, 7542216, 7558020, 7561172, 7586691, 7608573, 7636228, 7730020, 7743671, 7751650, 7758334, 7758971, 7779165, 7789642, 7844370, 7895264, 7911491, 7911822, 7916369, 7919377, 7940716, 7943377, 8097205, 8104338, 834…	GO:0001772: immunological synapse, GO:0002291: T cell activation via T cell receptor contact with antigen bound to MHC molecule on antigen presenting cell, GO:0002457: T cell antigen processing and presentation, GO:0002693: positive regulation of cellular extravasation, GO:0005178: integrin binding, GO:0005615: extracellular space, GO:0005886: plasma membrane, GO:0007155: cell adhesion, GO:000715…	04514: Cell adhesion molecules (CAMs), 04650: Natural killer cell mediated cytotoxicity, 04670: Leukocyte transendothelial migration, 05143: African trypanosomiasis, 05144: Malaria, 05150: Staphylococcus aureus infection, 05323: Rheumatoid arthritis, 05416: Viral myocarditis	4.45	0.006	1.67018	0.74	Common
10588226	Amotl2	angiomotin-like 2	NM_019764	56332	Mm.21145	8889548, 10349636, 10725249, 10922068, 11042159, 11076861, 11217851, 12406577, 12466851, 12477932, 12520002, 12904583, 14610273, 14621295, 15489334, 16019084, 16141072, 16141073, 17397395, 17699752, 18799693, 18824598, 20362542, 21205866, 21267068, 21937427	GO:0005515: protein binding, GO:0005622: intracellular, GO:0005923: tight junction, GO:0016324: apical plasma membrane, GO:0031410: cytoplasmic vesicle, GO:0035329: hippo signaling cascade, GO:0042802: identical protein binding		-4.49	0.006	0.784584	-0.35	Common
10590801	Birc3	baculoviral IAP repeat-containing 3	NM_007464	11796	Mm.2026	8548810, 9441758, 9916987, 10349636, 10725249, 10922068, 11042159, 11076861, 11217851, 12153481, 12466851, 12477932, 12679106, 12815069, 12819136, 14610273, 14623868, 14634619, 15102471, 15608679, 15618518, 15798218, 16116448, 16141072, 16141073, 16382159, 16699955, 17321613, 17476283, 18287559, 18621737, 18684108, 18697935, 18784070, 19029953, 19276372, 19421137, 19464198, 19644667, 19815541, 19…	GO:0004842: ubiquitin-protein ligase activity, GO:0005515: protein binding, GO:0005622: intracellular, GO:0005634: nucleus, GO:0005737: cytoplasm, GO:0006915: apoptotic process, GO:0008270: zinc ion binding, GO:0042981: regulation of apoptotic process, GO:0043234: protein complex, GO:0045121: membrane raft, GO:0046872: metal ion binding, GO:0051291: protein heterooligomerization	04120: Ubiquitin mediated proteolysis, 04210: Apoptosis, 04510: Focal adhesion, 04621: NOD-like receptor signaling pathway, 05145: Toxoplasmosis, 05200: Pathways in cancer, 05222: Small cell lung cancer	4.44	0.006	1.44393	0.53	Common
10600744			ENSMUST00000118752						-4.48	0.006	0.779165	-0.36	Common
10601385	Tlr13	toll-like receptor 13	NM_205820	279572	Mm.336203	10349636, 11042159, 11076861, 11217851, 12466851, 12477932, 14993594, 16141072, 16141073, 17452530, 19077284, 19487701, 21131352, 21267068, 21677750	GO:0004872: receptor activity, GO:0005515: protein binding, GO:0005575: cellular_component, GO:0005622: intracellular, GO:0006954: inflammatory response, GO:0007165: signal transduction, GO:0008150: biological_process, GO:0016020: membrane, GO:0016021: integral to membrane, GO:0045087: innate immune response		4.47	0.006	2.67586	1.42	Common
10365974	Dcn	decorin	NM_007833	13179	Mm.56769	2212616, 7493021, 7789774, 7961765, 8661704, 8889548, 9024701, 9439574, 9815141, 9922406, 10077642, 10349636, 10444536, 10656267, 10922068, 11040287, 11042159, 11076861, 11140699, 11152695, 11217851, 11285303, 11311118, 11357198, 11820791, 11891192, 11891213, 12102052, 12122449, 12466851, 12477932, 12582160, 12666199, 12683929, 12684764, 12714971, 12796502, 12871697, 12899462, 14681479, 15277214,…	GO:0005518: collagen binding, GO:0005539: glycosaminoglycan binding, GO:0005576: extracellular region, GO:0005578: proteinaceous extracellular matrix, GO:0005589: collagen type VI, GO:0005615: extracellular space, GO:0019800: peptide cross-linking via chondroitin 4-sulfate glycosaminoglycan, GO:0031012: extracellular matrix, GO:0047485: protein N-terminus binding, GO:0050840: extracellular matrix…	04350: TGF-beta signaling pathway	4.37	0.007	1.41421	0.5	Male-specific
10375472	Timd4	T cell immunoglobulin and mucin domain containing 4	NM_178759	276891	Mm.69002	10349636, 11042159, 11076861, 11217851, 12466851, 12477932, 14768054, 15489334, 15793576, 16141072, 16141073, 17513880, 17620455, 17915221, 17960135, 18082433, 18083575, 18354194, 18367551, 18547633, 20368430, 20421466, 21037090, 21355054, 21969579	GO:0016020: membrane, GO:0016021: integral to membrane		-4.39	0.007	0.423373	-1.24	Male-specific
10386909	Cenpv	centromere protein V	NM_028448	73139	Mm.390409, Mm.483809	8889548, 10349636, 11042159, 11076861, 11217851, 12196509, 12466851, 12477932, 14610273, 15489334, 15747579, 16141072, 16141073, 17967808, 18772885, 18799693, 19930468, 21267068	GO:0000775: chromosome, centromeric region, GO:0000776: kinetochore, GO:0000776: kinetochore, GO:0001667: ameboidal cell migration, GO:0003674: molecular_function, GO:0005634: nucleus, GO:0005634: nucleus, GO:0005694: chromosome, GO:0005737: cytoplasm, GO:0005856: cytoskeleton, GO:0007049: cell cycle, GO:0007067: mitosis, GO:0008152: metabolic process, GO:0015630: microtubule cytoskeleton, GO:001…		-4.33	0.007	0.812252	-0.3	Male-specific
10403073	Ighg	Immunoglobulin heavy chain (gamma polypeptide)	X70423	380794	Mm.342177, Mm.436014	117548, 117549, 1512540, 6766534, 6777755, 6803173, 7512967, 7539019, 10349636, 10725249, 10922068, 11042159, 11076861, 11217851, 11257305, 12466851, 12477932, 16141072, 16141073			4.4	0.007	1.77769	0.83	Male-specific
10405918	Rsl1	regulator of sex limited protein 1	NM_001013769	380855	Mm.284988	10349636, 11042159, 11076861, 11217851, 12466851, 12477932, 14563677, 15885501, 16141072, 16141073, 20042539	GO:0003674: molecular_function, GO:0005575: cellular_component, GO:0007530: sex determination, GO:0045892: negative regulation of transcription, DNA-dependent, GO:0046872: metal ion binding		4.4	0.007	1.41421	0.5	Male-specific
10415700	Mtmr6	myotubularin related protein 6	NM_144843	219135	Mm.247007	8889548, 10349636, 10725249, 10922068, 11042159, 11076861, 11217851, 12466851, 12477932, 12890864, 16141072, 16141073, 21267068	GO:0004725: protein tyrosine phosphatase activity, GO:0005634: nucleus, GO:0005737: cytoplasm, GO:0015269: calcium-activated potassium channel activity, GO:0016311: dephosphorylation, GO:0016787: hydrolase activity, GO:0016791: phosphatase activity, GO:0035335: peptidyl-tyrosine dephosphorylation, GO:0071805: potassium ion transmembrane transport	00051: Fructose and mannose metabolism	4.41	0.007	1.30134	0.38	Male-specific
10416082	Trim35	tripartite motif-containing 35	NM_029979	66854	Mm.43871	8889548, 10349636, 10922068, 11042159, 11076861, 11217851, 12466851, 12477932, 12692137, 14621295, 14662771, 15031102, 15226823, 15489334, 15618518, 15761153, 15782199, 16141072, 16141073, 18063753, 18287559, 20064376, 20529561, 21267068	GO:0005622: intracellular, GO:0005634: nucleus, GO:0005634: nucleus, GO:0005737: cytoplasm, GO:0005737: cytoplasm, GO:0006915: apoptotic process, GO:0006917: induction of apoptosis, GO:0008270: zinc ion binding, GO:0008285: negative regulation of cell proliferation, GO:0043065: positive regulation of apoptotic process, GO:0045930: negative regulation of mitotic cell cycle, GO:0046872: metal ion b…		4.41	0.007	1.6358	0.71	Male-specific
10425066	Csf2rb	colony stimulating factor 2 receptor, beta, low-affinity (granulocyte-macrophage)	NM_007780	12983	Mm.235324	1386365, 1387562, 1533931, 1582416, 1583316, 1695379, 1828890, 2065657, 7568173, 7588067, 7697542, 7739524, 7775438, 7826943, 7999127, 8499630, 8676086, 8806599, 8839836, 8889548, 9027489, 9057626, 9108391, 9292519, 9324354, 9560246, 9611252, 10349636, 10438878, 10564261, 10835321, 10891441, 10942411, 11008012, 11042159, 11076861, 11159518, 11207369, 11217851, 11259269, 11471062, 12427839, 124668…	GO:0004872: receptor activity, GO:0004896: cytokine receptor activity, GO:0005515: protein binding, GO:0016020: membrane, GO:0016021: integral to membrane, GO:0019221: cytokine-mediated signaling pathway	04060: Cytokine-cytokine receptor interaction, 04210: Apoptosis, 04630: Jak-STAT signaling pathway	4.36	0.007	1.86607	0.9	Male-specific
10438445	Klhl6	kelch-like 6 (Drosophila)	NM_183390	239743	Mm.86699	11544199, 12477932, 12617994, 16166635, 21267068, 21822279, 22008794	GO:0002467: germinal center formation, GO:0003674: molecular_function, GO:0005575: cellular_component, GO:0050853: B cell receptor signaling pathway		4.36	0.007	1.34723	0.43	Male-specific
10440019	Tmem45a	transmembrane protein 45a	NM_019631	56277	Mm.262328	1980600, 10349636, 11042159, 11076861, 11217851, 12466851, 12477932, 14610273, 15733672, 16141072, 16141073, 16602821, 18287559, 18799693, 21386911	GO:0003674: molecular_function, GO:0005887: integral to plasma membrane, GO:0008150: biological_process, GO:0016021: integral to membrane		4.34	0.007	6.77396	2.76	Male-specific
10447546			ENSMUST00000062637						-4.39	0.007	0.752623	-0.41	Male-specific
10450779	H2-M10.4	histocompatibility 2, M region locus 10.4	NM_177634	224753	Mm.246581	9435345, 12620187, 12628182	GO:0003674: molecular_function, GO:0005575: cellular_component, GO:0008150: biological_process, GO:0016021: integral to membrane	04144: Endocytosis, 04145: Phagosome, 04514: Cell adhesion molecules (CAMs), 04612: Antigen processing and presentation, 04940: Type I diabetes mellitus, 05320: Autoimmune thyroid disease, 05330: Allograft rejection, 05332: Graft-versus-host disease, 05416: Viral myocarditis	-4.36	0.007	0.707107	-0.5	Male-specific
10452386	2610034M16Rik	RIKEN cDNA 2610034M16 gene	BC033350	69239	Mm.246732	10349636, 11042159, 11076861, 11217851, 12466851, 12477932, 16141072, 16141073, 21267068, 21677750	GO:0003674: molecular_function, GO:0005575: cellular_component, GO:0008150: biological_process		-4.4	0.007	0.812252	-0.3	Male-specific
10468853	Sfxn4	sideroflexin 4	NM_053198	94281	Mm.48179	10349636, 11042159, 11076861, 11217851, 11274051, 12466851, 12477932, 14651853, 15489334, 16141072, 16141073, 18614015, 21677750	GO:0003674: molecular_function, GO:0005739: mitochondrion, GO:0005739: mitochondrion, GO:0006810: transport, GO:0006811: ion transport, GO:0006812: cation transport, GO:0008150: biological_process, GO:0008324: cation transmembrane transporter activity, GO:0016020: membrane, GO:0016021: integral to membrane, GO:0034220: ion transmembrane transport, GO:0043231: intracellular membrane-bounded organe…		4.37	0.007	1.52626	0.61	Male-specific
10479811	Mcm10	minichromosome maintenance deficient 10 (S. cerevisiae)	NM_027290	70024	Mm.23828, Mm.447935	8889548, 10349636, 10725249, 10922068, 11042159, 11076861, 11125038, 11217851, 12466851, 12477932, 12520002, 14610273, 15489334, 15741177, 15782199, 16141072, 16141073, 17967808, 18799693, 21267068, 21440680, 21693137	GO:0003674: molecular_function, GO:0005634: nucleus, GO:0005730: nucleolus, GO:0005737: cytoplasm, GO:0006260: DNA replication, GO:0046872: metal ion binding		-4.36	0.007	0.562529	-0.83	Male-specific
10492890	Lrba	LPS-responsive beige-like anchor	NM_030695	80877	Mm.439825	10349636, 10725249, 10922068, 11042159, 11076861, 11217851, 11254716, 12160729, 12466851, 12520002, 12904583, 14610273, 16141072, 16141073, 16707424, 16919269, 19482073, 19723784, 20016822, 21267068	GO:0005488: binding, GO:0005622: intracellular, GO:0005764: lysosome, GO:0005783: endoplasmic reticulum, GO:0005794: Golgi apparatus, GO:0005802: trans-Golgi network, GO:0005886: plasma membrane, GO:0007165: signal transduction, GO:0008104: protein localization, GO:0016020: membrane, GO:0016021: integral to membrane, GO:0016023: cytoplasmic membrane-bounded vesicle, GO:0016197: endosome transport…		4.41	0.007	1.34723	0.43	Male-specific
10497372	Gm5150	predicted gene 5150	DQ055451	381484	Mm.217376	16785533	GO:0003674: molecular_function, GO:0005575: cellular_component, GO:0008150: biological_process		4.37	0.007	1.52626	0.61	Male-specific
10503659	Epha7	Eph receptor A7	NM_010141	13841	Mm.257266	7824284, 8302608, 8541219, 8750872, 8806819, 9010230, 9267020, 9368721, 9883724, 9883737, 10191100, 10349636, 10395784, 10436162, 10495276, 10559410, 10640695, 10640696, 10774725, 11042159, 11044609, 11076861, 11089974, 11114734, 11172053, 11217851, 11222144, 11356033, 11403717, 11439183, 11684655, 12124402, 12196586, 12217323, 12421703, 12466851, 12477932, 12528186, 12642494, 12684176, 14691545,…	GO:0000166: nucleotide binding, GO:0004672: protein kinase activity, GO:0004713: protein tyrosine kinase activity, GO:0004714: transmembrane receptor protein tyrosine kinase activity, GO:0004872: receptor activity, GO:0005003: ephrin receptor activity, GO:0005004: GPI-linked ephrin receptor activity, GO:0005515: protein binding, GO:0005524: ATP binding, GO:0005886: plasma membrane, GO:0005887: in…	04360: Axon guidance	4.34	0.007	1.58008	0.66	Male-specific
10515688	Szt2	seizure threshold 2	NM_198170	230676	Mm.415218	8889548, 10349636, 10725249, 11042159, 11076861, 11217851, 12466851, 12477932, 12520002, 14621295, 15489334, 16141072, 16141073, 17967808, 18799693, 19468303, 19624305, 20045724, 21267068, 21677750	GO:0005777: peroxisome, GO:0007417: central nervous system development, GO:0009791: post-embryonic development, GO:0043473: pigmentation		-4.39	0.007	0.779165	-0.36	Male-specific
10517517	C1qa	complement component 1, q subcomponent, alpha polypeptide	NM_007572	12259	Mm.439957	1940381, 8606057, 8878426, 9590289, 9607920, 9611252, 10047536, 10047541, 10072632, 10229798, 10349636, 10934224, 11042159, 11076747, 11076861, 11207648, 11217851, 11283677, 11283678, 11359841, 11442749, 11449362, 11560991, 11859149, 11869678, 11901193, 12133956, 12244199, 12452836, 12466851, 12477932, 12794132, 12794146, 12930357, 14971048, 15147568, 15269255, 15312138, 15322019, 15466618, 15517…	GO:0005576: extracellular region, GO:0005581: collagen, GO:0006958: complement activation, classical pathway	04610: Complement and coagulation cascades, 05020: Prion diseases, 05142: Chagas disease (American trypanosomiasis), 05150: Staphylococcus aureus infection, 05322: Systemic lupus erythematosus	4.35	0.007	1.59107	0.67	Male-specific
10527940	Cdk14	cyclin-dependent kinase 14	NM_011074	18647	Mm.389061, Mm.404502	9202329, 9205131, 9547506, 10349636, 10384057, 10433968, 11042159, 11076861, 11217851, 12072416, 12466851, 12477932, 14621295, 14681479, 15761153, 16141072, 16141073, 17475678, 19524571, 19906978, 21267068, 21677750	GO:0000086: G2/M transition of mitotic cell cycle, GO:0000166: nucleotide binding, GO:0000308: cytoplasmic cyclin-dependent protein kinase holoenzyme complex, GO:0004672: protein kinase activity, GO:0004674: protein serine/threonine kinase activity, GO:0004693: cyclin-dependent protein kinase activity, GO:0005524: ATP binding, GO:0005634: nucleus, GO:0005634: nucleus, GO:0005737: cytoplasm, GO:00…		4.38	0.007	1.67018	0.74	Male-specific
10528027									-4.33	0.007	0.721965	-0.47	Male-specific
10528207	Cd36	CD36 antigen	NM_001159557	12491	Mm.18628, Mm.406799	7503937, 7685021, 8630729, 8950178, 9101712, 9371744, 9892232, 9990422, 10224152, 10349636, 10383407, 10384057, 10433968, 10480880, 10772649, 10772654, 10913136, 11042159, 11076861, 11217851, 11716758, 11867619, 11937630, 11976335, 11988484, 12021254, 12055214, 12055215, 12088505, 12145296, 12150950, 12239221, 12356675, 12376530, 12466851, 12477932, 12479586, 12496189, 12606036, 12746501, 1279646…	GO:0000122: negative regulation of transcription from RNA polymerase II promoter, GO:0001676: long-chain fatty acid metabolic process, GO:0001954: positive regulation of cell-matrix adhesion, GO:0004872: receptor activity, GO:0005041: low-density lipoprotein receptor activity, GO:0005041: low-density lipoprotein receptor activity, GO:0005622: intracellular, GO:0005739: mitochondrion, GO:0005792: …	03320: PPAR signaling pathway, 04145: Phagosome, 04512: ECM-receptor interaction, 04640: Hematopoietic cell lineage, 04920: Adipocytokine signaling pathway, 04975: Fat digestion and absorption, 05144: Malaria	4.38	0.007	2.17347	1.12	Male-specific
10544732	Skap2	src family associated phosphoprotein 2	NM_018773	54353	Mm.221479, Mm.392558	9560157, 9755858, 10349636, 10469599, 10922068, 11042159, 11063873, 11076861, 11207596, 11217851, 11390434, 12466851, 12477932, 12520002, 12893833, 12904583, 14610273, 15489334, 15592455, 15761153, 15782199, 15857914, 15894167, 16135797, 16141072, 16141073, 16980616, 17403904, 17967808, 18799693, 19026786, 19369640, 19996090, 20219016, 21267068	GO:0005543: phospholipid binding, GO:0005737: cytoplasm, GO:0005886: plasma membrane, GO:0008285: negative regulation of cell proliferation, GO:0042113: B cell activation		4.38	0.007	1.31039	0.39	Male-specific
10544763	Hoxa4	homeobox A4	NM_008265	15401	Mm.439647	1358459, 1363091, 1450512, 1682814, 1683707, 1685142, 1686835, 1976088, 2426103, 2441396, 2563568, 2569969, 2571574, 2576400, 2576648, 2878803, 2889208, 2890554, 2891029, 2891503, 2895600, 3019676, 3726554, 7628700, 7680626, 7768176, 7809093, 7848839, 7901228, 7904838, 7909702, 7912569, 7918106, 8100763, 8102800, 8105001, 8146202, 8660891, 8790382, 8833244, 8887324, 9043087, 9240562, 9367423, 941…	GO:0003677: DNA binding, GO:0003700: sequence-specific DNA binding transcription factor activity, GO:0005634: nucleus, GO:0006351: transcription, DNA-dependent, GO:0006355: regulation of transcription, DNA-dependent, GO:0007275: multicellular organismal development, GO:0009952: anterior/posterior pattern specification, GO:0009952: anterior/posterior pattern specification, GO:0043565: sequence-spe…		-4.39	0.007	0.732043	-0.45	Male-specific
10545993	Gkn1	gastrokine 1	NM_025466	66283	Mm.46414	10349636, 11042159, 11076861, 11217851, 12466851, 12477932, 12851218, 16141072, 16141073, 17277741, 18558092	GO:0005576: extracellular region, GO:0008083: growth factor activity, GO:0008284: positive regulation of cell proliferation, GO:0030141: secretory granule, GO:0051781: positive regulation of cell division		-4.37	0.007	0.76313	-0.39	Male-specific
10552656	Syt3	synaptotagmin III	NM_016663	20981	Mm.4824	1495973, 2132728, 7592870, 7749232, 8058779, 8617498, 8653788, 8747928, 8812484, 9166596, 9457670, 9615230, 9914469, 10531343, 10753658, 12466851, 12477932, 12828934, 14610273, 14681479, 15350218, 15489334, 16407767, 16602821, 17179206, 18799693, 20002670, 21267068, 21677750	GO:0005215: transporter activity, GO:0005515: protein binding, GO:0005544: calcium-dependent phospholipid binding, GO:0005768: endosome, GO:0006810: transport, GO:0008021: synaptic vesicle, GO:0016020: membrane, GO:0016021: integral to membrane, GO:0019905: syntaxin binding, GO:0030054: cell junction, GO:0030276: clathrin binding, GO:0031410: cytoplasmic vesicle, GO:0042802: identical protein bin…		-4.34	0.007	0.697372	-0.52	Male-specific
10555741	Olfr561	olfactory receptor 561	NM_147092	259096	Mm.377839	11802173, 11875048, 12477932, 14611657, 21267068	GO:0004871: signal transducer activity, GO:0004872: receptor activity, GO:0004930: G-protein coupled receptor activity, GO:0004984: olfactory receptor activity, GO:0007165: signal transduction, GO:0007186: G-protein coupled receptor signaling pathway, GO:0007608: sensory perception of smell, GO:0016021: integral to membrane, GO:0050911: detection of chemical stimulus involved in sensory perceptio…	04740: Olfactory transduction	-4.35	0.007	0.757858	-0.4	Male-specific
10592412	Olfr957	olfactory receptor 957	NM_146745	258740	Mm.223173	10706615, 11130974, 11802173, 11875048, 12477932, 14611657	GO:0004871: signal transducer activity, GO:0004872: receptor activity, GO:0004930: G-protein coupled receptor activity, GO:0004984: olfactory receptor activity, GO:0007165: signal transduction, GO:0007186: G-protein coupled receptor signaling pathway, GO:0007608: sensory perception of smell, GO:0016021: integral to membrane, GO:0050911: detection of chemical stimulus involved in sensory perceptio…	04740: Olfactory transduction	-4.34	0.007	0.784584	-0.35	Male-specific
10599120	Dock11	dedicator of cytokinesis 11	NM_001009947	75974	Mm.32873	10349636, 11042159, 11076861, 11125038, 11217851, 12466851, 14691545, 15710388, 16141072, 16141073, 21677750	GO:0005085: guanyl-nucleotide exchange factor activity, GO:0005089: Rho guanyl-nucleotide exchange factor activity, GO:0005525: GTP binding, GO:0005543: phospholipid binding, GO:0005575: cellular_component, GO:0017048: Rho GTPase binding, GO:0050790: regulation of catalytic activity, GO:0051020: GTPase binding		4.35	0.007	1.8025	0.85	Male-specific
10602840	Sh3kbp1	SH3-domain kinase binding protein 1	NM_021389	58194	Mm.286495	8889548, 10349636, 10858458, 10922068, 10965144, 11042159, 11076861, 11152963, 11217851, 12177062, 12242006, 12466851, 12477932, 14729942, 15456872, 15761153, 15782199, 15962011, 16141072, 16141073, 16247769, 16602821, 17114649, 17213204, 17606992, 18535749, 19417776, 20457601, 20551902, 21267068, 21708930, 21725061, 21822214	GO:0005515: protein binding, GO:0005634: nucleus, GO:0005737: cytoplasm, GO:0005856: cytoskeleton, GO:0006897: endocytosis, GO:0006915: apoptotic process, GO:0007010: cytoskeleton organization, GO:0008360: regulation of cell shape, GO:0016020: membrane, GO:0016301: kinase activity, GO:0016310: phosphorylation, GO:0016477: cell migration, GO:0017124: SH3 domain binding, GO:0019717: synaptosome, GO…	04144: Endocytosis	4.37	0.007	1.6245	0.7	Male-specific
10603026	Ctps2	cytidine 5'-triphosphate synthase 2	NM_018737	55936	Mm.2065	8889548, 10349636, 10922068, 11042159, 11076861, 11217851, 12466851, 12477932, 12520002, 14610273, 15489334, 15782199, 16141072, 16141073, 17967808, 18614015, 18799693, 20548051, 21267068	GO:0000166: nucleotide binding, GO:0003883: CTP synthase activity, GO:0005524: ATP binding, GO:0005739: mitochondrion, GO:0006221: pyrimidine nucleotide biosynthetic process, GO:0006541: glutamine metabolic process, GO:0016874: ligase activity	00240: Pyrimidine metabolism, 01100: Metabolic pathways	4.32	0.007	1.65864	0.73	Male-specific
10604154	Rhox9	reproductive homeobox 9	NM_023894	104384	Mm.156958	10349636, 10607909, 10864470, 11042159, 11076861, 11217851, 11689708, 12466851, 12477932, 14610273, 15496517, 15618518, 15707895, 16141072, 16141073, 17182866, 18287559, 18562707, 20412781	GO:0003677: DNA binding, GO:0005575: cellular_component, GO:0005634: nucleus, GO:0008150: biological_process		-4.33	0.007	0.752623	-0.41	Male-specific
10604961	Gabra3	gamma-aminobutyric acid (GABA) A receptor, subunit alpha 3	NM_008067	14396	Mm.102286, Mm.447666	1356407, 1572654, 1572655, 1674728, 1679744, 1684949, 1916827, 1973380, 2561974, 7560270, 8012115, 8088815, 8093671, 8188251, 8439729, 8449515, 8678976, 8833156, 9606417, 9924185, 10349636, 10581410, 11021797, 11042159, 11076861, 11217851, 11528422, 11745664, 12466851, 12477932, 12786990, 14766194, 15017002, 15304513, 15341600, 16101898, 16141072, 16141073, 16266699, 16284244, 16835366, 16987218,…	GO:0004872: receptor activity, GO:0004890: GABA-A receptor activity, GO:0005216: ion channel activity, GO:0005230: extracellular ligand-gated ion channel activity, GO:0005254: chloride channel activity, GO:0005886: plasma membrane, GO:0006810: transport, GO:0006811: ion transport, GO:0006821: chloride transport, GO:0007165: signal transduction, GO:0007214: gamma-aminobutyric acid signaling pathwa…	04080: Neuroactive ligand-receptor interaction	4.41	0.007	2.39496	1.26	Male-specific
10607870	Tlr7	toll-like receptor 7	NM_133211	170743	Mm.23979	10349636, 11042159, 11076861, 11217851, 11812998, 12032557, 12466851, 12477932, 12730667, 12819136, 12875990, 14976261, 14976262, 15034168, 15210814, 15561968, 15630134, 15634897, 15654326, 15723075, 15767370, 16039576, 16105838, 16141072, 16141073, 16230478, 16260486, 16361354, 16368889, 16446426, 16461338, 16537810, 16602821, 16612387, 16623926, 16706797, 16709748, 16810635, 16886064, 16973388,…	GO:0002224: toll-like receptor signaling pathway, GO:0002282: microglial cell activation involved in immune response, GO:0003725: double-stranded RNA binding, GO:0003727: single-stranded RNA binding, GO:0004872: receptor activity, GO:0005515: protein binding, GO:0005622: intracellular, GO:0005737: cytoplasm, GO:0005764: lysosome, GO:0005768: endosome, GO:0005783: endoplasmic reticulum, GO:0005886…	04620: Toll-like receptor signaling pathway	4.37	0.007	2.02792	1.02	Male-specific
10346015	Col3a1	collagen, type III, alpha 1	NM_009930	12825	Mm.249555	1347472, 1358796, 1879336, 1981051, 2054384, 2209468, 2981217, 3443309, 3972847, 7752808, 7777502, 7825727, 7919967, 7926795, 8069308, 8088797, 8188220, 8244386, 8661741, 8678985, 8686743, 8751373, 8785585, 8900172, 8948440, 8984825, 9021163, 9050868, 9164858, 9382709, 9832566, 10022501, 10349636, 10458099, 10922068, 10995453, 11042159, 11044607, 11076861, 11210178, 11217851, 11283268, 12466851, …	GO:0001568: blood vessel development, GO:0005178: integrin binding, GO:0005201: extracellular matrix structural constituent, GO:0005576: extracellular region, GO:0005578: proteinaceous extracellular matrix, GO:0005581: collagen, GO:0005586: collagen type III, GO:0005586: collagen type III, GO:0005615: extracellular space, GO:0007160: cell-matrix adhesion, GO:0007179: transforming growth factor be…	04510: Focal adhesion, 04512: ECM-receptor interaction, 04974: Protein digestion and absorption, 05146: Amoebiasis	4.32	0.007	2.31338	1.21	Common
10355162	Plekhm3	pleckstrin homology domain containing, family M, member 3	NM_001039493	241075	Mm.239534	10349636, 11042159, 11076861, 11217851, 12466851, 12477932, 12520002, 14610273, 16141072, 16141073, 19028694	GO:0003674: molecular_function, GO:0005543: phospholipid binding, GO:0005575: cellular_component, GO:0005622: intracellular, GO:0008150: biological_process, GO:0035556: intracellular signal transduction, GO:0046872: metal ion binding		4.41	0.007	1.7411	0.8	Common
10360227	Pea15a	phosphoprotein enriched in astrocytes 15A	NM_011063	18611	Mm.544	7861130, 7937892, 8662970, 9205133, 9811942, 9933565, 10051400, 10349636, 10444330, 10493725, 10588860, 10920231, 10922068, 10926929, 11042159, 11076861, 11210189, 11217851, 11401431, 11431695, 11709546, 12466851, 12477932, 12819136, 14610273, 15143191, 15207344, 15489334, 15537391, 15782199, 16044159, 16141072, 16141073, 16537572, 16782087, 16987961, 17114649, 17327429, 17504918, 18077417, 18541…	GO:0005080: protein kinase C binding, GO:0005622: intracellular, GO:0005624: membrane fraction, GO:0005737: cytoplasm, GO:0005875: microtubule associated complex, GO:0006810: transport, GO:0006915: apoptotic process, GO:0006915: apoptotic process, GO:0006916: anti-apoptosis, GO:0008643: carbohydrate transport, GO:0035556: intracellular signal transduction, GO:0042981: regulation of apoptotic proc…		4.35	0.007	1.68179	0.75	Common
10361897	Ifngr1	interferon gamma receptor 1	NM_010511	15979	Mm.549	1981053, 2137461, 2530216, 2530582, 2531896, 2532365, 2852162, 2952646, 7507352, 7537305, 7561088, 7609046, 7650382, 7722464, 7759999, 7777519, 7843255, 7869054, 7890167, 7959748, 8009221, 8051408, 8163930, 8182339, 8188645, 8341679, 8376946, 8454850, 8456301, 8609383, 8613694, 8617956, 8752933, 8832969, 8871615, 8875885, 8943375, 8985346, 8990382, 9064329, 9143700, 9144077, 9164949, 9164971, 916…	GO:0004872: receptor activity, GO:0005783: endoplasmic reticulum, GO:0014069: postsynaptic density, GO:0016020: membrane, GO:0016021: integral to membrane, GO:0019955: cytokine binding, GO:0030425: dendrite, GO:0031982: vesicle	04060: Cytokine-cytokine receptor interaction, 04380: Osteoclast differentiation, 04630: Jak-STAT signaling pathway, 04650: Natural killer cell mediated cytotoxicity, 05140: Leishmaniasis, 05142: Chagas disease (American trypanosomiasis), 05145: Toxoplasmosis	4.41	0.007	1.6245	0.7	Common
10369567	Hkdc1	hexokinase domain containing 1	NM_145419	216019	Mm.213213	10349636, 11042159, 11076861, 11217851, 12466851, 12477932, 15226823, 16141072, 16141073, 16537572, 19382941, 21267068, 21677750	GO:0000166: nucleotide binding, GO:0004396: hexokinase activity, GO:0005524: ATP binding, GO:0005634: nucleus, GO:0005739: mitochondrion, GO:0005975: carbohydrate metabolic process, GO:0006096: glycolysis, GO:0016301: kinase activity, GO:0016310: phosphorylation, GO:0016740: transferase activity, GO:0016773: phosphotransferase activity, alcohol group as acceptor, GO:0046835: carbohydrate phosphor…		4.4	0.007	1.87905	0.91	Common
10371054	Creb3l3	cAMP responsive element binding protein 3-like 3	NM_145365	208677	Mm.294693	10349636, 10984455, 11042159, 11076861, 11217851, 12466851, 12477932, 15618518, 15800215, 16141072, 16141073, 16469704, 18287559, 18704925, 19679815, 19877272, 20006574, 20059953, 20356926, 20374965, 20412781, 21267068, 21666694	GO:0003677: DNA binding, GO:0003700: sequence-specific DNA binding transcription factor activity, GO:0005634: nucleus, GO:0005783: endoplasmic reticulum, GO:0006351: transcription, DNA-dependent, GO:0006355: regulation of transcription, DNA-dependent, GO:0006986: response to unfolded protein, GO:0016020: membrane, GO:0016021: integral to membrane, GO:0043565: sequence-specific DNA binding, GO:004…	04916: Melanogenesis, 04962: Vasopressin-regulated water reabsorption, 05016: Huntington's disease, 05215: Prostate cancer	-4.32	0.007	0.712025	-0.49	Common
10383012	Pgs1	phosphatidylglycerophosphate synthase 1	NM_133757	74451	Mm.28864	10349636, 10922068, 11042159, 11076861, 11217851, 12466851, 12477932, 12520002, 12904583, 14610273, 15782199, 16141072, 16141073, 18614015, 18799693, 21267068	GO:0000166: nucleotide binding, GO:0003674: molecular_function, GO:0003824: catalytic activity, GO:0005524: ATP binding, GO:0005739: mitochondrion, GO:0005783: endoplasmic reticulum, GO:0008150: biological_process, GO:0008152: metabolic process, GO:0008444: CDP-diacylglycerol-glycerol-3-phosphate 3-phosphatidyltransferase activity, GO:0008654: phospholipid biosynthetic process, GO:0016740: transf…	00564: Glycerophospholipid metabolism, 01100: Metabolic pathways	4.37	0.007	1.50525	0.59	Common
10390117	Itga3	integrin alpha 3	NM_013565	16400	Mm.57035	1431091, 1946438, 7534781, 7560884, 7691492, 7759572, 8306881, 8626034, 8722691, 8725284, 8889548, 8951069, 8986815, 9019241, 9151677, 9427478, 9763436, 9858678, 10069334, 10079228, 10090148, 10091056, 10206722, 10349636, 10433923, 10444387, 10547352, 10706142, 10742111, 10922068, 10934043, 10939329, 11042159, 11076861, 11217851, 11307167, 11336507, 11381080, 11431366, 11461117, 11784011, 1189165…	GO:0001764: neuron migration, GO:0001968: fibronectin binding, GO:0004872: receptor activity, GO:0005178: integrin binding, GO:0005515: protein binding, GO:0005518: collagen binding, GO:0005886: plasma membrane, GO:0005886: plasma membrane, GO:0007155: cell adhesion, GO:0007229: integrin-mediated signaling pathway, GO:0007613: memory, GO:0008305: integrin complex, GO:0009986: cell surface, GO:001…	04510: Focal adhesion, 04512: ECM-receptor interaction, 04640: Hematopoietic cell lineage, 04810: Regulation of actin cytoskeleton, 05200: Pathways in cancer, 05222: Small cell lung cancer, 05410: Hypertrophic cardiomyopathy (HCM), 05412: Arrhythmogenic right ventricular cardiomyopathy (ARVC), 05414: Dilated cardiomyopathy	4.33	0.007	1.75321	0.81	Common
10418410	Prkcd	protein kinase C, delta	NM_011103	18753	Mm.2314	1477958, 1508194, 1765103, 1868068, 7499852, 7606770, 7637094, 7781068, 7963691, 7985811, 8106444, 8149484, 8188219, 8526869, 8663197, 8670164, 8889548, 8922669, 8948582, 8995230, 9417917, 9748166, 9828146, 10349636, 10391924, 10582689, 10725249, 10879655, 10882525, 10922068, 11042159, 11076861, 11217851, 11259653, 11558579, 11668067, 11698278, 11714742, 11796722, 11803573, 11812791, 11959144, 11…	GO:0000166: nucleotide binding, GO:0004672: protein kinase activity, GO:0004674: protein serine/threonine kinase activity, GO:0004697: protein kinase C activity, GO:0004699: calcium-independent protein kinase C activity, GO:0004715: non-membrane spanning protein tyrosine kinase activity, GO:0005524: ATP binding, GO:0005622: intracellular, GO:0005624: membrane fraction, GO:0005634: nucleus, GO:000…	04062: Chemokine signaling pathway, 04270: Vascular smooth muscle contraction, 04530: Tight junction, 04664: Fc epsilon RI signaling pathway, 04666: Fc gamma R-mediated phagocytosis, 04722: Neurotrophin signaling pathway, 04912: GnRH signaling pathway, 04930: Type II diabetes mellitus	4.39	0.007	1.67018	0.74	Common
10425630	1700029P11Rik	RIKEN cDNA 1700029P11 gene	NM_025503	66346	Mm.487126, Mm.54292	10349636, 11042159, 11076861, 11217851, 12466851, 12477932, 16141072, 16141073, 18614015, 21267068	GO:0003674: molecular_function, GO:0005739: mitochondrion, GO:0008150: biological_process		-4.34	0.007	0.779165	-0.36	Common
10430519	Csnk1e	casein kinase 1, epsilon	NM_013767	27373	Mm.30199	8786104, 8889548, 10349636, 10640823, 10775102, 10848614, 10922068, 11042159, 11076861, 11217851, 11389549, 11544199, 12024206, 12223474, 12466851, 12477932, 12520002, 12904583, 14610273, 14701732, 14722104, 14966280, 15317747, 15327768, 15489334, 15767683, 15782199, 16014721, 16104378, 16141072, 16141073, 16602821, 17053159, 17185343, 17309103, 17360493, 17606995, 17967808, 18287559, 18400165, 1…	GO:0000166: nucleotide binding, GO:0004672: protein kinase activity, GO:0004674: protein serine/threonine kinase activity, GO:0005515: protein binding, GO:0005524: ATP binding, GO:0005634: nucleus, GO:0005634: nucleus, GO:0005737: cytoplasm, GO:0006468: protein phosphorylation, GO:0006468: protein phosphorylation, GO:0006468: protein phosphorylation, GO:0007623: circadian rhythm, GO:0016055: Wnt …	04310: Wnt signaling pathway, 04340: Hedgehog signaling pathway, 04710: Circadian rhythm - mammal	4.35	0.007	1.43396	0.52	Common
10444788	H2-Q1	histocompatibility 2, Q region locus 1	NM_010390	15006	Mm.466882	312902, 1686840, 2228044, 2351932, 2416805, 2573520, 2580784, 2584927, 2767053, 2793207, 3701254, 3925004, 6088985, 6280871, 6399516, 6822734, 6961454, 6966299, 6967411, 6978819, 7026427, 7276576, 7836920, 8672132, 8732475, 8833240, 9368027, 9730897, 10047540, 10349636, 11042159, 11076861, 11217851, 12389096, 12466851, 12477932, 12902470, 16141072, 16141073, 18416856, 18541714, 20038604, 22131332	GO:0002474: antigen processing and presentation of peptide antigen via MHC class I, GO:0002667: regulation of T cell anergy, GO:0005102: receptor binding, GO:0005575: cellular_component, GO:0016020: membrane, GO:0016021: integral to membrane, GO:0019882: antigen processing and presentation, GO:0032655: regulation of interleukin-12 production, GO:0032675: regulation of interleukin-6 production, GO…	04144: Endocytosis, 04145: Phagosome, 04514: Cell adhesion molecules (CAMs), 04612: Antigen processing and presentation, 04940: Type I diabetes mellitus, 05320: Autoimmune thyroid disease, 05330: Allograft rejection, 05332: Graft-versus-host disease, 05416: Viral myocarditis	4.33	0.007	1.85318	0.89	Common
10448593	Traf7	TNF receptor-associated factor 7	NM_001172113	224619	Mm.275150	10349636, 10922068, 11042159, 11076861, 11217851, 12466851, 12477932, 12520002, 12904583, 15001576, 15489334, 15782199, 16141072, 16141073, 16162816, 16602821, 17543594, 18287559, 18554416, 20948544	GO:0000151: ubiquitin ligase complex, GO:0000185: activation of MAPKKK activity, GO:0004842: ubiquitin-protein ligase activity, GO:0005886: plasma membrane, GO:0006351: transcription, DNA-dependent, GO:0006355: regulation of transcription, DNA-dependent, GO:0006915: apoptotic process, GO:0008270: zinc ion binding, GO:0016567: protein ubiquitination, GO:0016874: ligase activity, GO:0031410: cytopl…		4.33	0.007	1.25701	0.33	Common
[truncated: 2,476 more rows]

## Sheet: Supp. Table 3
Supplementary Table 3: Differentially expressed genes for female LKO mice on LFnC diet
Affymetrix_Probe_ID	Gene_Symbol	Description	GenBank	Entrez_Gene_ID	UniGene	PubMed	Gene Ontology	Pathway	t-statistic	p-value	Fold_Change (LKO/LWT)	Log2_Fold_Change (LKO/LWT)	Specificity
[truncated: 2,706 more rows]

## Sheet: Supp. Table 4
Supplementary Table 4: Enriched KEGG pathways according to pGSEA analysis in male LKOs on LFnC diet
KEGG pathway	t-statistic (LKO/LWT)	p-value	Specificity
00900 Terpenoid backbone biosynthesis	5	0.001	Male-specific
04145 Phagosome	4.98	0.001	Common
04210 Apoptosis	5.65	0.001	Common
[truncated: 78 more rows]

## Sheet: Supp. Table 5
Supplementary Table 5: Enriched KEGG pathways according to pGSEA analysis in female LKOs on LFnC diet
[truncated: 131 more rows]

[truncated: 5 more sheets: Supp. Table 6, Supp. Table 7, Supp. Table 8, Supp. Table 9, Supp. Table 10]
